# Supplementary material for: Mining of prognosis-related genes in cervical squamous cell carcinoma immune microenvironment
Source: PeerJ. 2020 Aug 24;8:e9627. doi: 10.7717/peerj.9627 (PMC7450998; doi:10.7717/peerj.9627)
Supplement: Supplemental Information 1 [file peerj-08-9627-s001.txt]

Sample	StromalScore	ImmuneScore	ESTIMATEScore
TCGA-HM-A6W2-06	608.2884	2320.9609	2929.2493
TCGA-UC-A7PG-06	2590.856	7013.742	9604.599
TCGA-2W-A8YY-01	2040.642	4880.415	6921.058
TCGA-4J-AA1J-01	2879.22	4383.045	7262.264
TCGA-BI-A0VR-01	3482.274	7306.296	10788.57
TCGA-BI-A0VS-01	3316.437	5975.63	9292.067
TCGA-BI-A20A-01	3042.305	7146.015	10188.32
TCGA-C5-A0TN-01	1790.342	5095.809	6886.151
TCGA-C5-A1BE-01	2314.271	5271.433	7585.704
TCGA-C5-A1BF-01	3666.479	6384.995	10051.474
TCGA-C5-A1BI-01	3832.846	7391.452	11224.299
TCGA-C5-A1BJ-01	3386.892	6744.355	10131.248
TCGA-C5-A1BK-01	3171.876	8451.116	11622.992
TCGA-C5-A1BL-01	1701.985	6623.377	8325.362
TCGA-C5-A1BM-01	3542.024	7596.309	11138.333
TCGA-C5-A1BN-01	623.4306	3260.3187	3883.7493
TCGA-C5-A1BQ-01	2367.542	6798.638	9166.18
TCGA-C5-A1M5-01	2560.815	6739.513	9300.328
TCGA-C5-A1M6-01	926.3904	2628.1019	3554.4923
TCGA-C5-A1M7-01	2642.037	6454.953	9096.99
TCGA-C5-A1M8-01	1498.508	3881.486	5379.993
TCGA-C5-A1M9-01	1363.685	4524.962	5888.648
TCGA-C5-A1ME-01	1886.906	5991.882	7878.788
TCGA-C5-A1MF-01	2810.18	6434.17	9244.35
TCGA-C5-A1MH-01	4158.836	7860.197	12019.033
TCGA-C5-A1MI-01	2647.778	5698.966	8346.744
TCGA-C5-A1MJ-01	4525.928	5418.422	9944.35
TCGA-C5-A1MK-01	4380.389	5582.917	9963.306
TCGA-C5-A1ML-01	2186.491	5385.512	7572.003
TCGA-C5-A1MN-01	1161.655	4426.419	5588.074
TCGA-C5-A1MP-01	4875.108	7789.063	12664.171
TCGA-C5-A1MQ-01	4130.182	7872.954	12003.136
TCGA-C5-A2LS-01	-755.2871	3244.269	2488.9819
TCGA-C5-A2LT-01	3658.612	6560.759	10219.371
TCGA-C5-A2LV-01	2896.663	6813.358	9710.021
TCGA-C5-A2LX-01	3483.151	8226.902	11710.053
TCGA-C5-A2LY-01	2735.192	8065.01	10800.202
TCGA-C5-A2LZ-01	1154.261	5957.119	7111.381
TCGA-C5-A2M1-01	1691.443	6839.215	8530.657
TCGA-C5-A2M2-01	124.1292	3757.5097	3881.6389
TCGA-C5-A3HD-01	-298.9979	3413.8132	3114.8154
TCGA-C5-A3HE-01	2812.998	7282.347	10095.344
TCGA-C5-A3HF-01	2770.256	5758.098	8528.354
TCGA-C5-A3HL-01	1744.025	4829.46	6573.485
TCGA-C5-A7CG-01	3454.956	8985.929	12440.885
TCGA-C5-A7CH-01	2146.053	4393.351	6539.404
TCGA-C5-A7CJ-01	4752.055	7269.035	12021.089
TCGA-C5-A7CK-01	3126.852	3178.612	6305.464
TCGA-C5-A7CL-01	2718.469	5065.901	7784.37
TCGA-C5-A7CM-01	2078.635	3732.544	5811.179
TCGA-C5-A7CO-01	1125.212	5199.021	6324.234
TCGA-C5-A7UC-01	944.1201	3187.9792	4132.0993
TCGA-C5-A7UE-01	832.1524	4832.5326	5664.6851
TCGA-C5-A7UH-01	2454.396	5429.957	7884.353
TCGA-C5-A7UI-01	2607.024	7145.699	9752.723
TCGA-C5-A7X3-01	3665.234	6793.376	10458.61
TCGA-C5-A7X5-01	1497.849	3139.373	4637.222
TCGA-C5-A7X8-01	4290.87	5748.275	10039.145
TCGA-C5-A7XC-01	3429.621	6756.039	10185.659
TCGA-C5-A8XH-01	2333.821	6282.809	8616.63
TCGA-C5-A8XI-01	2167.788	6272.624	8440.412
TCGA-C5-A8XJ-01	3704.745	5134.17	8838.915
TCGA-C5-A8XK-01	1546.93	5061.912	6608.842
TCGA-C5-A8YQ-01	1686.927	5023.81	6710.736
TCGA-C5-A8YR-01	2521.237	6917.691	9438.928
TCGA-C5-A8YT-01	4020.378	4935.586	8955.964
TCGA-C5-A8ZZ-01	4631.427	3824.293	8455.72
TCGA-C5-A901-01	3012.974	5542.352	8555.326
TCGA-C5-A902-01	1129.811	6898.758	8028.57
TCGA-C5-A905-01	262.1065	4162.7635	4424.8701
TCGA-C5-A907-01	1941.28	5909.291	7850.571
TCGA-DG-A2KH-01	-1072.371	3441.072	2368.701
TCGA-DG-A2KJ-01	2398.928	7139.569	9538.496
TCGA-DG-A2KK-01	1570.898	5438.445	7009.343
TCGA-DG-A2KL-01	5194.054	6293.792	11487.846
TCGA-DG-A2KM-01	5209.833	10314.896	15524.729
TCGA-DR-A0ZL-01	561.2875	4276.6388	4837.9262
TCGA-DR-A0ZM-01	3386.403	7635.971	11022.374
TCGA-DS-A0VK-01	2684.659	4253.803	6938.462
TCGA-DS-A0VL-01	2055.221	6026.329	8081.549
TCGA-DS-A0VM-01	3169.223	5539.367	8708.59
TCGA-DS-A0VN-01	4148.723	8132.792	12281.514
TCGA-DS-A1O9-01	4264.756	7381.739	11646.495
TCGA-DS-A1OA-01	3386.463	6761.186	10147.649
TCGA-DS-A1OB-01	2569.187	5513.158	8082.345
TCGA-DS-A1OC-01	2077.463	6327.18	8404.643
TCGA-DS-A1OD-01	3720.616	8588.21	12308.826
TCGA-DS-A3LQ-01	4178.332	5413.986	9592.318
TCGA-DS-A5RQ-01	2485.393	6270.154	8755.546
TCGA-DS-A7WF-01	2400.929	4206.501	6607.43
TCGA-DS-A7WH-01	4077.889	4562.875	8640.763
TCGA-DS-A7WI-01	1158.351	5699.596	6857.947
TCGA-EA-A1QS-01	5792.1	5675.705	11467.805
TCGA-EA-A1QT-01	1890.401	4846.668	6737.069
TCGA-EA-A3HQ-01	3688.266	6836.691	10524.957
TCGA-EA-A3HR-01	2320.854	4830.443	7151.296
TCGA-EA-A3HS-01	2586.576	5495.641	8082.217
TCGA-EA-A3HT-01	4636.05	5967.064	10603.114
TCGA-EA-A3HU-01	3321.904	8370.487	11692.391
TCGA-EA-A3QD-01	4882.451	8911.278	13793.729
TCGA-EA-A3QE-01	3160.216	8202.488	11362.704
TCGA-EA-A3Y4-01	2826.748	7993.032	10819.78
TCGA-EA-A410-01	3550.354	4688.355	8238.709
TCGA-EA-A411-01	4564.462	5491.945	10056.407
TCGA-EA-A439-01	4270.443	4679.383	8949.826
TCGA-EA-A43B-01	3086.576	6911.563	9998.138
TCGA-EA-A44S-01	2607.684	6219.711	8827.395
TCGA-EA-A4BA-01	2380.531	2079.478	4460.009
TCGA-EA-A50E-01	4927.431	5784.546	10711.977
TCGA-EA-A556-01	3629.063	3456.54	7085.603
TCGA-EA-A5FO-01	-1026.153	2670.905	1644.752
TCGA-EA-A5O9-01	1335.704	5377.973	6713.677
TCGA-EA-A5ZD-01	3497.408	6922.131	10419.539
TCGA-EA-A5ZE-01	4408.776	7251.826	11660.602
TCGA-EA-A5ZF-01	3424.917	3515.908	6940.824
TCGA-EA-A6QX-01	2573.938	6248.234	8822.172
TCGA-EA-A78R-01	3730.36	6240.831	9971.19
TCGA-EA-A97N-01	3687.946	4730.035	8417.981
TCGA-EK-A2GZ-01	1354.22	5347.495	6701.716
TCGA-EK-A2H0-01	229.3109	4944.9434	5174.2543
TCGA-EK-A2H1-01	3810.85	7009.414	10820.264
TCGA-EK-A2IP-01	962.6708	4695.4542	5658.125
TCGA-EK-A2IR-01	728.2422	2074.0919	2802.334
TCGA-EK-A2PG-01	-458.1563	3993.8982	3535.7419
TCGA-EK-A2PI-01	2354.281	3232.463	5586.744
TCGA-EK-A2PK-01	3599.825	7944.768	11544.593
TCGA-EK-A2PL-01	770.88	4680.819	5451.699
TCGA-EK-A2PM-01	1205.151	1612.713	2817.864
TCGA-EK-A2R7-01	2312.853	6271.944	8584.798
TCGA-EK-A2R8-01	2187.297	5057.974	7245.271
TCGA-EK-A2R9-01	4021.572	6782.486	10804.058
TCGA-EK-A2RA-01	1240.935	7252.49	8493.426
TCGA-EK-A2RB-01	1074.226	4673.63	5747.856
TCGA-EK-A2RC-01	3526.768	6903.58	10430.348
TCGA-EK-A2RE-01	1449.526	3162.145	4611.671
TCGA-EK-A2RJ-01	2654.592	6956.486	9611.078
TCGA-EK-A2RK-01	1711.446	6268.255	7979.701
TCGA-EK-A2RL-01	960.8445	3748.0481	4708.8926
TCGA-EK-A2RM-01	3328.648	4180.863	7509.511
TCGA-EK-A2RN-01	2068.517	6637.267	8705.784
TCGA-EK-A2RO-01	3750.199	4708.4	8458.599
TCGA-EK-A3GJ-01	1836.861	7021.951	8858.812
TCGA-EK-A3GK-01	63.37626	5116.35523	5179.73149
TCGA-EK-A3GM-01	-13.91851	3327.15604	3313.23753
TCGA-EK-A3GN-01	-248.9552	2756.1384	2507.1832
TCGA-EX-A1H5-01	1612.044	4325.182	5937.226
TCGA-EX-A1H6-01	1777.056	4244.27	6021.326
TCGA-EX-A3L1-01	3240.059	6343.048	9583.107
TCGA-EX-A449-01	73.75651	3735.15184	3808.90835
TCGA-EX-A69L-01	3722.924	8168.094	11891.017
TCGA-EX-A69M-01	2038.637	7369.12	9407.757
TCGA-EX-A8YF-01	2161.56	6965.577	9127.138
TCGA-FU-A23K-01	3415.634	6880.751	10296.385
TCGA-FU-A23L-01	2194.3	7097.912	9292.212
TCGA-FU-A2QG-01	524.041	4976.153	5500.194
TCGA-FU-A3EO-01	2247.57	5690.403	7937.972
TCGA-FU-A3EO-11	4816.022	3773.346	8589.368
TCGA-FU-A3HY-01	791.2667	3839.3713	4630.638
TCGA-FU-A3HZ-01	1939.032	4544.232	6483.265
TCGA-FU-A3NI-01	3168.727	5443.621	8612.348
TCGA-FU-A3TQ-01	2751.034	6107.241	8858.274
TCGA-FU-A3TX-01	2023.135	5882.712	7905.847
TCGA-FU-A3WB-01	1731.619	3760.957	5492.576
TCGA-FU-A3YQ-01	4360.427	7662.081	12022.508
TCGA-FU-A40J-01	2460.193	5981.244	8441.437
TCGA-FU-A57G-01	4812.743	4218.538	9031.281
TCGA-FU-A5XV-01	1857.529	5014.36	6871.889
TCGA-FU-A770-01	1354.795	5142.309	6497.104
TCGA-GH-A9DA-01	2719.208	6245.265	8964.473
TCGA-HG-A2PA-01	3113.076	5976.462	9089.538
TCGA-HM-A3JJ-01	4399.243	6373.361	10772.604
TCGA-HM-A3JJ-11	6388.113	5364.159	11752.273
TCGA-HM-A3JK-01	5403.333	6313.415	11716.748
TCGA-HM-A4S6-01	3737.021	7197.018	10934.039
TCGA-HM-A6W2-01	3340.441	4722.045	8062.486
TCGA-IR-A3L7-01	1516.618	3193.333	4709.951
TCGA-IR-A3LA-01	2403.35	4692.688	7096.038
TCGA-IR-A3LB-01	4077.445	5083.438	9160.882
TCGA-IR-A3LC-01	2157.812	5390.369	7548.18
TCGA-IR-A3LF-01	2149.71	5326.145	7475.855
TCGA-IR-A3LH-01	5420.375	9011.518	14431.893
TCGA-IR-A3LI-01	-1464.84	2543.075	1078.235
TCGA-IR-A3LK-01	1353.489	6075.409	7428.898
TCGA-IR-A3LL-01	2795.716	8105.054	10900.769
TCGA-JW-A5VG-01	1412.918	6430.575	7843.492
TCGA-JW-A5VH-01	2490.826	2260.354	4751.179
TCGA-JW-A5VI-01	3480.145	6061.38	9541.526
TCGA-JW-A5VJ-01	1482.24	4526.582	6008.822
TCGA-JW-A5VK-01	406.5148	3700.6772	4107.1921
TCGA-JW-A5VL-01	2180.641	6925.879	9106.52
TCGA-JW-A69B-01	2733.629	5609.203	8342.832
TCGA-JW-A852-01	1025.407	5368.522	6393.929
TCGA-JW-AAVH-01	339.5636	4035.5723	4375.1359
TCGA-JX-A3PZ-01	3545.317	6898.903	10444.219
TCGA-JX-A3Q0-01	2332.259	6861.346	9193.605
TCGA-JX-A3Q8-01	1576.865	5920.974	7497.839
TCGA-JX-A5QV-01	1279.981	5953.522	7233.503
TCGA-LP-A4AU-01	2429.972	5767.983	8197.955
TCGA-LP-A4AV-01	3693.56	7171.686	10865.246
TCGA-LP-A4AW-01	4661.49	5033.02	9694.51
TCGA-LP-A4AX-01	3671.077	7898.259	11569.336
TCGA-LP-A5U2-01	1493.143	4815.118	6308.261
TCGA-LP-A5U3-01	1728.339	6062.667	7791.006
TCGA-LP-A7HU-01	2783.076	6496.737	9279.813
TCGA-MA-AA3W-01	2733.434	8395.836	11129.27
TCGA-MA-AA3X-01	3641.195	6730.258	10371.453
TCGA-MA-AA3Y-01	3515.997	7551.676	11067.673
TCGA-MA-AA3Z-01	823.9895	6476.9619	7300.9513
TCGA-MA-AA41-01	1338.522	5153.89	6492.412
TCGA-MA-AA42-01	3198.162	9263.403	12461.565
TCGA-MA-AA43-01	3488.559	4649.479	8138.038
TCGA-MU-A51Y-01	4176.805	7851.515	12028.32
TCGA-MU-A5YI-01	4976.495	6279.877	11256.372
TCGA-MU-A8JM-01	2497.029	6378.395	8875.425
TCGA-MY-A5BD-01	344.8782	3910.9114	4255.7896
TCGA-MY-A5BE-01	4183.144	9778.69	13961.834
TCGA-MY-A5BF-01	2209.418	6729.09	8938.508
TCGA-MY-A5BF-11	6227.42	6323.847	12551.267
TCGA-MY-A913-01	2314.397	6345.784	8660.181
TCGA-PN-A8MA-01	2989.964	5418.544	8408.508
TCGA-Q1-A5R1-01	1207.163	4756.983	5964.145
TCGA-Q1-A5R2-01	3209.557	6894.096	10103.653
TCGA-Q1-A5R3-01	1351.761	6164.852	7516.613
TCGA-Q1-A6DT-01	1216.693	4158.242	5374.936
TCGA-Q1-A6DV-01	377.3294	4518.3723	4895.7017
TCGA-Q1-A6DW-01	2443.419	5318.632	7762.051
TCGA-Q1-A73O-01	2498.053	6175.504	8673.557
TCGA-Q1-A73P-01	2011.656	5783.761	7795.417
TCGA-Q1-A73Q-01	1505.811	4374.966	5880.776
TCGA-Q1-A73R-01	1723.997	3552.293	5276.29
TCGA-Q1-A73S-01	1334.926	2817.622	4152.549
TCGA-R2-A69V-01	4553.654	9542.98	14096.634
TCGA-RA-A741-01	3001.306	7140.607	10141.913
TCGA-UC-A7PD-01	1458.709	4694.09	6152.798
TCGA-UC-A7PF-01	3778.156	7784.331	11562.487
TCGA-UC-A7PG-01	2648.153	4725.281	7373.434
TCGA-UC-A7PI-01	486.0925	3944.6344	4430.7269
TCGA-VS-A8EB-01	2192.725	5799.798	7992.523
TCGA-VS-A8EC-01	-376.3886	1590.7002	1214.3116
TCGA-VS-A8EG-01	882.4588	4665.6914	5548.1502
TCGA-VS-A8EH-01	502.8276	4022.0189	4524.8465
TCGA-VS-A8EI-01	2753.813	6440.704	9194.516
TCGA-VS-A8EJ-01	1299.418	4381.667	5681.085
TCGA-VS-A8EK-01	937.464	4949.92	5887.384
TCGA-VS-A8EL-01	3466.499	7867.826	11334.325
TCGA-VS-A8Q8-01	2417.054	6794.159	9211.213
TCGA-VS-A8Q9-01	620.9799	4504.9546	5125.9345
TCGA-VS-A8QA-01	-670.3501	4762.4479	4092.0978
TCGA-VS-A8QC-01	3144.987	4892.67	8037.658
TCGA-VS-A8QF-01	2810.938	6315.267	9126.205
TCGA-VS-A8QH-01	1052.389	3947.648	5000.037
TCGA-VS-A8QM-01	4468.699	8234.697	12703.396
TCGA-VS-A94W-01	2873.433	7621.305	10494.738
TCGA-VS-A94X-01	1039.91	4956.607	5996.517
TCGA-VS-A94Y-01	2788.57	5169.217	7957.787
TCGA-VS-A94Z-01	3614.747	8377.347	11992.094
TCGA-VS-A950-01	2378.804	4835.782	7214.586
TCGA-VS-A952-01	136.319	3753.185	3889.504
TCGA-VS-A953-01	806.0678	5093.1417	5899.2094
TCGA-VS-A954-01	2647.174	5056.516	7703.69
TCGA-VS-A957-01	-365.2492	3839.4349	3474.1857
TCGA-VS-A958-01	2598.247	8363.159	10961.406
TCGA-VS-A959-01	2550.251	6362.854	8913.105
TCGA-VS-A9U5-01	1514.456	6478.767	7993.223
TCGA-VS-A9U6-01	2685.461	6080.723	8766.184
TCGA-VS-A9U7-01	2561.221	6994.155	9555.375
TCGA-VS-A9UB-01	2161.271	8311.431	10472.702
TCGA-VS-A9UC-01	3002.039	6234.979	9237.018
TCGA-VS-A9UD-01	1904.279	8406.042	10310.321
TCGA-VS-A9UH-01	4901.781	8483.957	13385.738
TCGA-VS-A9UI-01	1381.747	6430.585	7812.331
TCGA-VS-A9UJ-01	894.9886	2008.0164	2903.005
TCGA-VS-A9UL-01	-77.86195	1487.78427	1409.92232
TCGA-VS-A9UM-01	3944.594	6744.247	10688.841
TCGA-VS-A9UO-01	-1398.516	3617.692	2219.176
TCGA-VS-A9UP-01	960.6401	1555.5148	2516.1549
TCGA-VS-A9UQ-01	2359.145	4254.688	6613.833
TCGA-VS-A9UR-01	290.5412	3659.0182	3949.5594
TCGA-VS-A9UT-01	4275.385	8953.435	13228.82
TCGA-VS-A9UU-01	626.6121	4283.1208	4909.7329
TCGA-VS-A9UV-01	1241.271	4432.576	5673.847
TCGA-VS-A9UY-01	2071.079	5971.602	8042.681
TCGA-VS-A9UZ-01	1766.533	5249.025	7015.558
TCGA-VS-A9V0-01	835.6701	2785.9708	3621.6409
TCGA-VS-A9V1-01	585.3815	4907.5211	5492.9025
TCGA-VS-A9V2-01	2652.424	6953.979	9606.403
TCGA-VS-A9V3-01	2132.052	6308.42	8440.472
TCGA-VS-A9V4-01	595.1172	3788.6113	4383.7285
TCGA-VS-A9V5-01	1515.286	3776.067	5291.353
TCGA-VS-AA62-01	3584.208	8031.796	11616.004
TCGA-WL-A834-01	2252.158	4027.392	6279.55
TCGA-XS-A8TJ-01	2797.914	5741.133	8539.047
TCGA-ZJ-A8QO-01	3960.94	7301.161	11262.101
TCGA-ZJ-A8QQ-01	920.6126	4836.2937	5756.9063
TCGA-ZJ-A8QR-01	1170.552	5015.243	6185.795
TCGA-ZJ-AAX4-01	3345.373	7318.267	10663.64
TCGA-ZJ-AAX8-01	4879.933	7012.248	11892.182
TCGA-ZJ-AAXA-01	2301.114	3878.371	6179.485
TCGA-ZJ-AAXB-01	2550.403	3484.867	6035.27
TCGA-ZJ-AAXD-01	3137.441	4690.585	7828.026
TCGA-ZJ-AAXF-01	3899.07	7249.007	11148.077
TCGA-ZJ-AAXI-01	577.6258	4683.7575	5261.3833
TCGA-ZJ-AAXJ-01	1107.129	5146.689	6253.817
TCGA-ZJ-AAXN-01	2615.329	6144.257	8759.586
TCGA-ZJ-AAXT-01	1759.506	5303.808	7063.313
TCGA-ZJ-AAXU-01	2321.896	6994.785	9316.681
TCGA-ZJ-AB0H-01	3833.598	7533.562	11367.16
TCGA-ZJ-AB0I-01	1773.088	5220.142	6993.23
TCGA-ZX-AA5X-01	5526.964	7142.129	12669.093
