# Supplementary material for: Mining of prognosis-related genes in cervical squamous cell carcinoma immune microenvironment
Source: PeerJ. 2020 Aug 24;8:e9627. doi: 10.7717/peerj.9627 (PMC7450998; doi:10.7717/peerj.9627)
Supplement: Supplemental Information 2 [file peerj-08-9627-s002.txt]

Sample	B_cell	CD4_Tcell	CD8_Tcell	Neutrophil	Macrophage	Dendritic
TCGA-2W-A8YY-01	0.11450555804853	0.117410533327031	0.144489705939026	0.095642314727938	0.0697251325649584	0.498875720577974
TCGA-4J-AA1J-01	0.0771600985901886	0.123380863656882	0.123143274742657	0.114352828419749	0.025095659920922	0.428356183240403
TCGA-BI-A0VR-01	0.143297768969392	0.147874051276237	0.258393055207647	0.192227660245047	0	0.610165483863213
TCGA-BI-A0VS-01	0.118255692959909	0.179738611225131	0.167941117584462	0.0912426804880996	0.0530326462338033	0.546397772074121
TCGA-BI-A20A-01	0.129924880037917	0.203409547321613	0.164432305830936	0.14844988446741	0.107855522233146	0.532003190791687
TCGA-C5-A0TN-01	0.0610003254706636	0.119927472074971	0.10014191449719	0.0954317366501512	0.0207700740711932	0.49601417129494
TCGA-C5-A1BE-01	0.0548604013088637	0.157763883408321	0.116482217943443	0.1090335114647	0	0.503333622241209
TCGA-C5-A1BF-01	0.0740742272043215	0.102070876540674	0.227964299168583	0.0903247707340115	0.11112557595619	0.493373676443271
TCGA-C5-A1BI-01	0.11343280467235	0.170473071431948	0.236432130268283	0.10006119175248	0.0615901838201703	0.603501740478066
TCGA-C5-A1BJ-01	0.0943065769538196	0.249953254255517	0.168531285729026	0.130677113114784	0.0364655848585603	0.532378302603221
TCGA-C5-A1BK-01	0.138739738463632	0.342049939253893	0.189616830141914	0.210998715085556	0	0.611732549690372
TCGA-C5-A1BL-01	0.0784137781679703	0.135750139522546	0.236698589613787	0.131706840496305	0.0241335720466521	0.563745141558442
TCGA-C5-A1BM-01	0.0533774827014367	0.161442375063442	0.140963774800721	0.199927109495405	0.0340678186317975	0.623066640004553
TCGA-C5-A1BN-01	0.0850061889569622	0.106613876954953	0.0856118717297105	0.0756705695881234	0.0173575916426186	0.399595974161286
TCGA-C5-A1BQ-01	0.0773043699144947	0.125261000349429	0.280766402788639	0.11878241588191	0.0418485166977094	0.511797514918287
TCGA-C5-A1M5-01	0.117069284592271	0.230044699900318	0.164613697781369	0.130562963665871	0.0121622740160567	0.530592982828624
TCGA-C5-A1M6-01	0.0548328367798454	0.108322997518812	0.0872381397253577	0.0825165584300792	0.0311835971868092	0.39570842644078
TCGA-C5-A1M7-01	0.140035776604423	0.134606165237391	0.137385317445093	0.138015363549197	0.031011751938292	0.471664399011319
TCGA-C5-A1M8-01	0.0526262376861492	0.116553602450072	0.0912932692430958	0.0580517705479433	0.0526940035684238	0.38804528144406
TCGA-C5-A1M9-01	0.0661519729642266	0.0905999221866097	0.129904904207778	0.0976916012826914	0.05156428507521	0.404363952234727
TCGA-C5-A1ME-01	0.0887362852227255	0.107542370367768	0.181168052925071	0.0721554560326889	0.0606487064051221	0.391371954851263
TCGA-C5-A1MF-01	0.113432644334393	0.0670033113495224	0.170068662119271	0.0849171641136736	0.0459005249489925	0.422727676018655
TCGA-C5-A1MH-01	0.0891352059300017	0.244615265055662	0.164030660030547	0.203762533409974	0.0736931732737488	0.679755489106772
TCGA-C5-A1MI-01	0.12781292973058	0.221919043534059	0.199059073495403	0.0874749892738186	0.065520549848385	0.527864307384687
TCGA-C5-A1MJ-01	0.104933632535235	0.108262136894391	0.150785617677351	0.101166939219335	0.114632597353668	0.490724092038764
TCGA-C5-A1MK-01	0.0692295471624804	0.144534203552227	0.121576594706388	0.105395699313388	0.0472984696628117	0.469032286579876
TCGA-C5-A1ML-01	0.075494399533525	0.122359995959802	0.182247976725815	0.102856099678623	0.0834953798971635	0.487813276170521
TCGA-C5-A1MN-01	0.0616023369650959	0.140163962237687	0.0730854548843151	0.0813474388393845	0	0.596771862978504
TCGA-C5-A1MP-01	0.16395529713698	0.191435693175025	0.231442976081239	0.130721257158841	0.200832850572967	0.658284142760672
TCGA-C5-A1MQ-01	0.176314114068625	0.161666700554499	0.19317423641366	0.121536850014198	0.158584595059898	0.517284146706802
TCGA-C5-A2LS-01	0.0503506732670716	0.110915505855617	0.0878746696952967	0.0858775257648969	0.0322421978826472	0.366791388770711
TCGA-C5-A2LT-01	0.0740738403391595	0.13123610834985	0.204604400403736	0.0874839865327879	0.0719069426131786	0.549281744147413
TCGA-C5-A2LV-01	0.0713949538916613	0.10448076597421	0.138248726652482	0.120243868934968	0.085352604551797	0.489949400791416
TCGA-C5-A2LX-01	0.209691824709859	0.278820943737293	0.257208545855298	0.14505230544125	0.0741175371309688	0.590366535435013
TCGA-C5-A2LY-01	0.0921068755637074	0.169782779889234	0.345027106671127	0.135645381477914	0.13580297718292	0.594480489233139
TCGA-C5-A2LZ-01	0.0734276291427466	0.142996827862398	0.187377110304206	0.119445437213965	0.00773647994528659	0.478914092705019
TCGA-C5-A2M1-01	0.0735932081937144	0.155619133391942	0.236541075927618	0.141800827304213	0.0775833348753495	0.516659754493297
TCGA-C5-A2M2-01	0.0598869964910994	0.0935339515444716	0.15153223772048	0.105224220047098	0.035310673418213	0.347969153231062
TCGA-C5-A3HD-01	0.0462657647667134	0.0961830249678223	0.114272352474995	0.0898555011776214	0	0.396171964735369
TCGA-C5-A3HE-01	0.0904972358837533	0.0931307554594263	0.320609269534008	0.167075045902879	0.0548540555062752	0.467427779508168
TCGA-C5-A3HF-01	0.100593826406693	0.156835621665332	0.17645076143914	0.0918928141571543	0.0408410822689103	0.447183739041583
TCGA-C5-A3HL-01	0.0771157308225264	0.0830540717876945	0.160173451396514	0.0886392634134536	0.0025625478508069	0.441196928176491
TCGA-C5-A7CG-01	0.220794122072573	0.404919826058793	0.472737078344793	0.270694736009021	0.0156088700053312	0.809905755879341
TCGA-C5-A7CH-01	0.0946429704560486	0.135328285135747	0.0685804334864719	0.0778271360632064	0.0107050989787704	0.482519464654578
TCGA-C5-A7CJ-01	0.144365362124931	0.156215841684955	0.273644582861573	0.149631633413755	0.111587366729207	0.601579457775023
TCGA-C5-A7CK-01	0.0746051342838105	0.103847058790134	0.106031234606922	0.0764598209156878	0.0320440231328251	0.406919311579188
TCGA-C5-A7CL-01	0.0529433683055812	0.114810631160983	0.137782214704799	0.0961728766327418	0.0410816649298746	0.448060712126082
TCGA-C5-A7CM-01	0.0984322860429998	0.0806809968473803	0.143359654746657	0.0646365100447691	0.0438876179525979	0.379165568818959
TCGA-C5-A7CO-01	0.0711766679817245	0.12521777550381	0.111512184608323	0.0674853579810557	0.0156325874568159	0.474165780856072
TCGA-C5-A7UC-01	0.0668447337392491	0.0942464305544833	0.110493886051322	0.0721913148305484	0.0112202812957208	0.44196835283288
TCGA-C5-A7UE-01	0.066562118711151	0.123628553532766	0.10618563113321	0.0675439819085872	0.026411770745476	0.415820000422673
TCGA-C5-A7UH-01	0.08908622286707	0.136557697198046	0.151695783492157	0.0881035061532284	0.0677010623752016	0.446927777349138
TCGA-C5-A7UI-01	0.103311433867964	0.166336231954233	0.163921339448542	0.102161976728503	0.00712017869727726	0.465476125296658
TCGA-C5-A7X3-01	0.1599012780646	0.152982672738131	0.186708544302298	0.0840924764532992	0.120298810531102	0.479651465826278
TCGA-C5-A7X5-01	0.0471906237715607	0.0945853164160577	0.109827838299832	0.0754320539231136	0.00735380250827616	0.448742534477008
TCGA-C5-A7X8-01	0.208214736608191	0.146759343465085	0.145536136543594	0.0795893407086623	0.0868018868575233	0.424041462876048
TCGA-C5-A7XC-01	0.153432450416461	0.0960278789284786	0.376205671546249	0.13050863991468	0.0673168409297561	0.575175474324805
TCGA-C5-A8XH-01	0.0429600723534336	0.153728151772112	0.138951774545576	0.157556739453061	0	0.545559122474611
TCGA-C5-A8XI-01	0.0853911798899865	0.198085110623916	0.199993477047821	0.131409703336645	0	0.491265921751075
TCGA-C5-A8XJ-01	0.118363785117993	0.178514553444044	0.173758526566484	0.0908515628180361	0.0554520687251031	0.532945890576082
TCGA-C5-A8XK-01	0.0434525987231203	0.109844615689991	0.105385541703587	0.102418147100688	0.0752585284777731	0.463954444947197
TCGA-C5-A8YQ-01	0.0612292766905926	0.129852019180228	0.0981033320194628	0.0821148290352568	0.0409736729862105	0.416211610974218
TCGA-C5-A8YR-01	0.0486812754645229	0.0735711022435568	0.390074363845601	0.0988344645292268	0.128501467890192	0.649953060189054
TCGA-C5-A8YT-01	0.0779046155726131	0.105233133346067	0.345592146955347	0.0629233113405938	0.113419041282307	0.498633309514764
TCGA-C5-A8ZZ-01	0.065564691322631	0.140913526889137	0.107826853188497	0.0736787134353462	0.0743919172591135	0.414260850007096
TCGA-C5-A901-01	0.0866491621639103	0.0929045821666152	0.177844608637101	0.0935800398335031	0.0295536822373464	0.471460713588537
TCGA-C5-A902-01	0.133969672824018	0.202698321856216	0.356309103782805	0.109848169530414	0.0100824835393581	0.500932180548965
TCGA-C5-A905-01	0.0674915163603562	0.156778436324553	0.0986331658105399	0.0913320089295077	0.0435981406284229	0.369541097054021
TCGA-C5-A907-01	0.0269854657779979	0.185413119626754	0.135025224125096	0.149317697442316	0	0.493326437093317
TCGA-DG-A2KH-01	0.0607144294941969	0.0859796891887491	0.126322645697353	0.075424442643296	0.0323226543540615	0.357954303662999
TCGA-DG-A2KJ-01	0.126204285918361	0.135428089791873	0.20196405327817	0.0891340462814759	0.0650452243470538	0.448916240702992
TCGA-DG-A2KK-01	0.0953184812145774	0.106549579094881	0.147671765462544	0.106813967972405	0.0498652280317059	0.430397508059551
TCGA-DG-A2KL-01	0.0476237233341736	0.138701051756646	0.127215524259682	0.167053878893464	0.00820422428479975	0.610513901551864
TCGA-DG-A2KM-01	0.413411257549239	0.0184550137009322	1.67926533995309	0.330214110074578	0.301113210273499	1.49671770917772
TCGA-DR-A0ZL-01	0.0876441809096252	0.131187105305943	0.100289829172151	0.0818414958705859	0.0122016315189675	0.406297743849869
TCGA-DR-A0ZM-01	0.0918813179502522	0.124623833093343	0.239299820100167	0.117188848135091	0	0.499050986158334
TCGA-DS-A0VK-01	0.0586495035487389	0.107198712121861	0.128644467453317	0.0713174442461562	0.069005796441022	0.421813226793551
TCGA-DS-A0VL-01	0.0490174864312606	0.121926700808517	0.241799597704374	0.14214594423228	0	0.487643739432594
TCGA-DS-A0VM-01	0.0587576916004745	0.110146174942835	0.13507505267014	0.121155829797984	0.0164184032927324	0.47413942148168
TCGA-DS-A0VN-01	0.100985663874831	0.105023511452302	0.392374801581163	0.141322154642731	0.0482074432551937	0.670802532403878
TCGA-DS-A1O9-01	0.0782264287645081	0.15314493440426	0.19501483366922	0.20710500207011	0.111714060285165	0.606491834192447
TCGA-DS-A1OA-01	0.0850940532577096	0.157871249763721	0.194911059003584	0.141719580702774	0.0199088910955526	0.583434130492018
TCGA-DS-A1OB-01	0.0642620116916172	0.105721185541882	0.129983456684176	0.109804447658757	0.0392031639897476	0.493276282761449
TCGA-DS-A1OC-01	0.10911172304149	0.102932445324769	0.25970468465464	0.109171762636886	0.0899840607980197	0.628358762872991
TCGA-DS-A1OD-01	0.216055223419348	0.293901758064884	0.522592066185876	0.193436044670247	0.128358720311292	0.687352230211382
TCGA-DS-A3LQ-01	0.0701401630680054	0.11755279865754	0.135126838377561	0.0799381166744282	0.0938320173276336	0.517401676421118
TCGA-DS-A5RQ-01	0.05876803640441	0.133581831302542	0.108039373355884	0.118457198805593	0.0337438799912724	0.446750666897091
TCGA-DS-A7WF-01	0.169782053971976	0.114877077970695	0.17175149479582	0.122238634212538	0	0.63560290058724
TCGA-DS-A7WH-01	0.0576129101059301	0.114407613253184	0.145965452861207	0.127959735902399	0.036154005139815	0.426329825876055
TCGA-DS-A7WI-01	0.0848105463100248	0.088707135469445	0.142079005105579	0.0801277277573869	0.0605384615244007	0.393976204576724
TCGA-EA-A1QS-01	0.0741438882285611	0.137956308387419	0.151816238225702	0.122296354831033	0.115793773633409	0.524059741480153
TCGA-EA-A1QT-01	0.0593570924174184	0.13733719300534	0.12485510108037	0.0978176692326743	0.0244466612980173	0.431277717556195
TCGA-EA-A3HQ-01	0.113708800668469	0.158927248414538	0.177985240060434	0.158071730612104	0.064361607715247	0.650076562690909
TCGA-EA-A3HR-01	0.0685059686901624	0.118373352400387	0.144951728611963	0.0761769127948655	0.0546376223280936	0.453277632584825
TCGA-EA-A3HS-01	0.0691434528952061	0.135193679551012	0.205526143344463	0.111434557090232	0.0214486354766504	0.531405503338786
TCGA-EA-A3HT-01	0.072330278885802	0.128099987247226	0.125216497139352	0.128565217949443	0.0699417278013606	0.507084154227642
TCGA-EA-A3HU-01	0.195587360375211	0.108712508731914	0.793262841611215	0.202835163777201	0.000161177723964088	0.781363357984615
TCGA-EA-A3QD-01	0.256872577015217	0.372907671981709	0.371318394215832	0.156929516774653	0.148721182387165	0.757467092434517
TCGA-EA-A3QE-01	0.131445258222795	0.228896946692998	0.405459520604496	0.181770416387546	0	0.666252004144893
TCGA-EA-A3Y4-01	0.086431294823939	0.132013871930418	0.436896683093803	0.122244503550863	0.030125450212732	0.510598045424915
TCGA-EA-A410-01	0.0778597338185707	0.0782345329927025	0.271866367163094	0.0709857986464202	0.063333527117134	0.433471308470049
TCGA-EA-A411-01	0.0939979508674086	0.149601641278174	0.148102197278005	0.10865520958091	0.0854822792926724	0.466113854686198
TCGA-EA-A439-01	0.053967260433724	0.128893179946655	0.162030945435187	0.135207691384539	0.0266552192196724	0.469019984924534
TCGA-EA-A43B-01	0.0838826332891716	0.171794851143595	0.149082124703756	0.103309557768597	0.0299519839711791	0.545215965410909
TCGA-EA-A44S-01	0.0716365158103278	0.136396898936649	0.184297183080334	0.076577115646502	0.0886371905462567	0.49594073240751
TCGA-EA-A4BA-01	0.0557051079695588	0.158850663364631	0.0665015791701145	0.035383842806298	0.0525631627537127	0.37787123748629
TCGA-EA-A50E-01	0.0810672435197966	0.0977403827213461	0.148190569767322	0.0920653875833695	0.122180962538049	0.459156456803906
TCGA-EA-A556-01	0.0536860763135022	0.173189094305256	0.060763294313305	0.0734800094203288	0.0581642677761111	0.434765442694207
TCGA-EA-A5FO-01	0.0649628406299284	0.0773695145055252	0.121622147663968	0.0702069075654569	0.00743744110236456	0.368556826849555
TCGA-EA-A5O9-01	0.0181963856093981	0.106801084907449	0.107266458350933	0.114058548761586	0	0.408251678759291
TCGA-EA-A5ZD-01	0.0686794665109425	0.169693870076848	0.143160862062184	0.186874669105521	0.103680977689739	0.558725917674952
TCGA-EA-A5ZE-01	0.178945850486038	0.175802892976284	0.204881443100132	0.144442486660668	0.220716996847345	0.525807349825963
TCGA-EA-A5ZF-01	0.0728825656048692	0.0948379633193611	0.116748889971477	0.0804289842453783	0.0688210214289058	0.415497490810956
TCGA-EA-A6QX-01	0.130541572500925	0.177947061485975	0.177011268645384	0.110469214528901	0.00424300721125448	0.600455943692792
TCGA-EA-A78R-01	0.0710600747151909	0.111283971178713	0.133446712408934	0.108719020921544	0.0505816089216359	0.438339133130885
TCGA-EA-A97N-01	0.0613639440326117	0.162201131398811	0.105562147816938	0.106594583170009	0.0133324724255677	0.509031458091304
TCGA-EK-A2GZ-01	0.122759758972403	0.0781430617443803	0.198027580411121	0.0773819616842175	0	0.520846000017741
TCGA-EK-A2H0-01	0.0490739017100769	0.107146625588403	0.134992390238613	0.0834040141322906	0.0334293601771116	0.420210869353434
TCGA-EK-A2H1-01	0.0906794458461584	0.14476002418093	0.148411628459363	0.146921522984006	0.097614131806564	0.56482874144996
TCGA-EK-A2IP-01	0.0863819301690786	0.109438750936525	0.13465024036352	0.0632281049467519	0.0191312441071012	0.415149926393392
TCGA-EK-A2IR-01	0.0474674849321085	0.0812657886020274	0.116960038890127	0.0463006329517189	0.0462998130017165	0.360493455953794
TCGA-EK-A2PG-01	0.06912394002758	0.0880643514677261	0.110259053824288	0.0473697399563157	0.0405807344345536	0.366376646040223
TCGA-EK-A2PI-01	0.0556958683229302	0.0982088306435017	0.11111938885009	0.0553443935596395	0.0378191944511657	0.392909835712315
TCGA-EK-A2PK-01	0.165010487821983	0	0.767992412053314	0.10965275781868	0.103479996591632	0.64373685339428
TCGA-EK-A2PL-01	0.0753603491204412	0.100431660932655	0.129237845482064	0.0628185487711518	0.0155848545645895	0.402626974260782
TCGA-EK-A2PM-01	0.0887691392541631	0.0709617424071494	0.12398107082725	0.047898861854718	0.0215899652216334	0.437439729817496
TCGA-EK-A2R7-01	0.151736096131077	0.133036864966789	0.209158921092961	0.0909969047050838	0.0772809627634888	0.46254170691974
TCGA-EK-A2R8-01	0.0500404209476546	0.0967677363611923	0.117548303258072	0.11947909941417	0.000831616245301187	0.444576526646695
TCGA-EK-A2R9-01	0.122838434260932	0.15004804155122	0.201636208847341	0.126248758475494	0.0766909054855609	0.586742472134713
TCGA-EK-A2RA-01	0.0444769042467949	0.191230784568344	0.199750464345439	0.211296099697609	0	0.55659413214473
TCGA-EK-A2RB-01	0.0551286701222758	0.0779316609714085	0.168759545613213	0.066084639331906	0.00521271416454665	0.404023307522762
TCGA-EK-A2RC-01	0.114434337540439	0.154170350245789	0.210796630600099	0.128442836464249	0.0795644802901074	0.487146475013893
TCGA-EK-A2RE-01	0.0593569992292219	0.0950600146169623	0.0901050511605248	0.0621689445516837	0.0159978822469588	0.426635303047961
TCGA-EK-A2RJ-01	0.0253254311821311	0.103708286292616	0.286036214547726	0.116915761986777	0.00890474793413517	0.702530465950129
TCGA-EK-A2RK-01	0.0476070473172434	0.133045022114759	0.114081846502489	0.137882771226433	0	0.466147551682073
TCGA-EK-A2RL-01	0.0625913482222186	0.0791848672757814	0.146307508922786	0.0872094178618126	0.0428969230141118	0.361691285199178
TCGA-EK-A2RM-01	0.0667601584448143	0.122940682163304	0.0443055900468054	0.110652441626143	0.0426777733196313	0.51750625672521
TCGA-EK-A2RN-01	0.0652953504182402	0.135048064855083	0.0745823733373252	0.0900897522396381	0.0830253234606636	0.385351955653795
TCGA-EK-A2RO-01	0.0508576057541499	0.0490779763641087	0.168825710470014	0.0893627779058642	0.0224429261511285	0.397347619795354
TCGA-EK-A3GJ-01	0	0.139790365243593	0.183046217524466	0.211412026134756	0	0.597398792790391
TCGA-EK-A3GK-01	0.0880410071590074	0.119076130751307	0.182383429308966	0.10692123906661	0.036780455008496	0.4376003911641
TCGA-EK-A3GM-01	0.0448168058967346	0.138905463546383	0.119005445614901	0.0986968006274152	0	0.42534851716109
TCGA-EK-A3GN-01	0.0500640484295011	0.0904436713442099	0.0988407735755241	0.0578343293090848	0.0245665600425812	0.392400267564529
TCGA-EX-A1H5-01	0.104882425658827	0.12267935744059	0.131850145268719	0.0806525516462382	0.00811842025853904	0.419497939654877
TCGA-EX-A1H6-01	0.0919751009135678	0.104716983763755	0.134920650556393	0.0619018004437657	0.0437823994159802	0.372216834349701
TCGA-EX-A3L1-01	0.100175047920617	0.0842156690303575	0.12220100170825	0.254767111807221	0.0389012688803589	0.525314965241546
TCGA-EX-A449-01	0.0814682256706483	0.0817163763486986	0.250021087486234	0.0712739755931171	0.0609341034338187	0.376608186078798
TCGA-EX-A69L-01	0.133383514505245	0.220027098411001	0.22912187601614	0.22461784795746	0.104514896762034	0.651851539258674
TCGA-EX-A69M-01	0.0736350961043508	0.139268696002941	0.268990739624181	0.138541987568238	0.0860268014838349	0.569385717964956
TCGA-EX-A8YF-01	0.130566302759363	0.139900741304632	0.279712000123238	0.182532495455674	0.0394389179330682	0.520496812800372
TCGA-FU-A23K-01	0.120604584371337	0.131959703380428	0.174456823567771	0.0845282177484403	0.069133856767861	0.40748086018917
TCGA-FU-A23L-01	0.119873406806532	0.203053532248821	0.265751927897559	0.148218110839773	0.0447052371920053	0.618472971317796
TCGA-FU-A2QG-01	0.0535977643049294	0.0980950899171552	0.200097151870528	0.107049368319692	0	0.449765852799986
TCGA-FU-A3EO-11	0.0101991782977352	0.174525103750367	0.18785590819644	0.0694771863653063	0.0652233842584439	0.412899361380476
TCGA-FU-A3EO-01	0.0495996313052911	0.098722716340637	0.113657162636248	0.0792295207206025	0.0543631349563352	0.411452409857688
TCGA-FU-A3HY-01	0.0643226984657175	0.0988655725337601	0.13696390005828	0.0819253873838578	0.0212037149701769	0.42821862446343
TCGA-FU-A3HZ-01	0.0501440499225602	0.0811330270384865	0.22046146109679	0.0743881953927301	0.0411930005619424	0.499855874657458
TCGA-FU-A3NI-01	0.0917813393197139	0.119333220695853	0.154452445089337	0.0801338006928436	0.0758723374148478	0.472063240936355
TCGA-FU-A3TQ-01	0.105831663788575	0.145114979726121	0.154739800635705	0.106036299104561	0.0267232429847803	0.510975114896949
TCGA-FU-A3TX-01	0.137603491825325	0.187910549056537	0.144439015597888	0.122632161236352	0.0101501910512768	0.530089486965393
TCGA-FU-A3WB-01	0.0754626832289814	0.117570854242332	0.124420978957702	0.0771945725786553	0.0252021305978455	0.392594760162057
TCGA-FU-A3YQ-01	0.170106158656374	0.157124948152243	0.212788704413927	0.152082310731306	0.0827455926610133	0.558520333654241
TCGA-FU-A40J-01	0.0691265529077978	0.118814537101972	0.228308973441387	0.151883541501408	0.0548756687265409	0.425676036964927
TCGA-FU-A57G-01	0.0890850344607003	0.110876162318083	0.174739698728734	0.0774154243896999	0.0875528860889293	0.435328750624547
TCGA-FU-A5XV-01	0.0818243948775674	0.0920154985521256	0.167610591404657	0.0997861010345433	0.026667651626989	0.434468557283135
TCGA-FU-A770-01	0.0594245623895036	0.109901652060479	0.121815763816959	0.131052209366379	0.0237990529399933	0.427626403129142
TCGA-GH-A9DA-01	0.0785068992776515	0.109261612389787	0.139746468304231	0.137344362462816	0.0214521070076715	0.521295280943229
TCGA-HG-A2PA-01	0.0754865791752708	0.0945076241860741	0.259076744995024	0.118052617867332	0.0378410597030392	0.493166800287137
TCGA-HM-A3JJ-11	0.0246335977108234	0.221809722330789	0.194119525453961	0.0880095538923081	0.173463276338463	0.43865625296648
TCGA-HM-A3JJ-01	0.0952236618293748	0.189289741847258	0.127872014733612	0.14074265295219	0.0646569149391708	0.521070809080888
TCGA-HM-A3JK-01	0.128178595014056	0.147362829979342	0.147202720166524	0.113102671540577	0.127019005123513	0.492540357268208
TCGA-HM-A4S6-01	0.112388745760558	0.182395817714255	0.243052501799671	0.164336116705811	0.0895001881622708	0.618155848516737
TCGA-HM-A6W2-06	0.0661170460471763	0.138192504624438	0.0621936607600455	0.05485944017328	0.0793082747122677	0.42400640866332
TCGA-HM-A6W2-01	0.0598406850039345	0.136294064941612	0.0964761978091051	0.0521898462955525	0.168740771273511	0.402985095316237
TCGA-IR-A3L7-01	0.0677040420829018	0.111262911064212	0.118643364080962	0.0632082416455031	0.0291748537222083	0.378526537819761
TCGA-IR-A3LA-01	0.0537624040696193	0.136767143597142	0.118329559156384	0.0632405702230524	0.0805093473699672	0.432765843830644
TCGA-IR-A3LB-01	0.0670597103538462	0.124595869616148	0.148244057208966	0.0906971198748824	0.0658721514981292	0.404503172700963
TCGA-IR-A3LC-01	0.0751087589929563	0.0851020109620685	0.202921221279828	0.0906524370304954	0.0605479028341451	0.437167621370424
TCGA-IR-A3LF-01	0.090950151149837	0.21569129292195	0.158447694668393	0.0996849395196736	0.0318070043346037	0.477970103144928
TCGA-IR-A3LH-01	0.165646691639524	0.167079025421703	0.553960683700517	0.321605321847092	0.241547766540463	1.01506895163237
TCGA-IR-A3LI-01	0.0694316385500552	0.0957275291082158	0.0879242700890014	0.0512174876545357	0.0219620753101829	0.368925522482064
TCGA-IR-A3LK-01	0.0578475319107011	0.166067659691585	0.0884532998797525	0.124966150342981	0.0391943236334619	0.514018440730385
TCGA-IR-A3LL-01	0.0667509432193135	0.122179227381324	0.347608896639349	0.154607937441136	0.058276471171345	0.570709574963019
TCGA-JW-A5VG-01	0.0244321769609761	0.0959275004166993	0.304089479798903	0.156956618622649	0.0241489282067192	0.510879585659882
TCGA-JW-A5VH-01	0.0534827172621425	0.11464902342605	0.140119621972624	0.0532241562581353	0.0615699711947875	0.357075171652087
TCGA-JW-A5VI-01	0.113705829874632	0.163957891921696	0.202847703315087	0.109390742418302	0.0568644275417082	0.507822530913353
TCGA-JW-A5VJ-01	0.0756321669670969	0.139854777925559	0.082158709137595	0.0635757195968875	0.0362694384445517	0.43318155124848
TCGA-JW-A5VK-01	0.0754398876472588	0.0898052597603166	0.08750536437256	0.0610833126430638	0.01660080156442	0.372103908172139
TCGA-JW-A5VL-01	0.0599489869552881	0.171291446400381	0.213089523901585	0.164198055514373	0.0619453637889975	0.57622275375775
TCGA-JW-A69B-01	0.115614010041939	0.129467797889727	0.119174505884613	0.116121359237034	0.101223955048309	0.499527867587315
TCGA-JW-A852-01	0.0803720884126044	0.113854990360002	0.0877438332229893	0.0671525465547948	0.0421719994986618	0.387198030289724
TCGA-JW-AAVH-01	0.0639043996357727	0.121523788179261	0.153583673314062	0.0741306804439327	0.0210338425237992	0.387219617384049
TCGA-JX-A3PZ-01	0.0827376448592976	0.102355438207386	0.162110679794454	0.134500023423208	0.059125970342729	0.529578843614202
TCGA-JX-A3Q0-01	0.0712460096069191	0.200111210278083	0.103847935498331	0.206901498922275	0	0.515734162171358
TCGA-JX-A3Q8-01	0.0571736237817135	0.103299083624645	0.208190489490445	0.0953990489782263	0.08128623384813	0.422727907319905
TCGA-JX-A5QV-01	0.0458372834101903	0.105128108110136	0.157534361204246	0.138989312079759	0.00282511863515863	0.497849767497879
TCGA-LP-A4AU-01	0.07086497859615	0.117976679531881	0.187545967035508	0.127219911610154	0	0.480518882458862
TCGA-LP-A4AV-01	0.0971192550814535	0.130234813077065	0.183143992933165	0.105607329550981	0.0804996249298218	0.462179292488644
TCGA-LP-A4AW-01	0.0815840035206618	0.150847944045075	0.132930475928486	0.0913916874712049	0.086779987542327	0.426778024532652
TCGA-LP-A4AX-01	0.0707723055603317	0.227923216436724	0.389950165329199	0.265077174292587	0.0296312890864965	0.726900278017922
TCGA-LP-A5U2-01	0.0600498507795686	0.0893318905013189	0.163489123727279	0.0813239103939972	0.0173228925853645	0.391519521508078
TCGA-LP-A5U3-01	0.0541680732092786	0.139456629101744	0.162804406752111	0.130911574725822	0.00543318833783658	0.521854114280322
TCGA-LP-A7HU-01	0.104549595602075	0.153608788124296	0.174919826143052	0.123670590130658	0.073195512469346	0.458017072683213
TCGA-MA-AA3W-01	0.151950452056833	0.239527060507083	0.410529653319121	0.229390164529447	0.0342036002165724	0.740652935611595
TCGA-MA-AA3X-01	0.0910381442553374	0.150929914477989	0.153682578094912	0.108308722301638	0.0983552028988559	0.580294774417024
TCGA-MA-AA3Y-01	0.0801230734692841	0.156710990079992	0.230462260086392	0.183842863732298	0	0.696044290387981
TCGA-MA-AA3Z-01	0.0805367716812297	0.173980328966914	0.294413655931165	0.181815230709186	0	0.539710554700153
TCGA-MA-AA41-01	0.0658117854407464	0.109959816332392	0.142997869630618	0.0831064318666546	0.0421009034017267	0.433017972072373
TCGA-MA-AA42-01	0.222913835574669	0.204868881625302	0.67128003526951	0.230552575422438	0.117878972227324	0.780640645988126
TCGA-MA-AA43-01	0.0597151548197963	0.158718314627736	0.0666258881134184	0.0961965532212234	0.0171816435501615	0.457885260272997
TCGA-MU-A51Y-01	0.145215867674349	0.259392302295662	0.226457296325642	0.177767057664834	0.0436353953451558	0.72012581424418
TCGA-MU-A5YI-01	0.106571158691627	0.156902451705047	0.19084979717993	0.102836894933179	0.076358903455413	0.511898477730768
TCGA-MU-A8JM-01	0.0940188791843004	0.063661651697969	0.241205772963682	0.111209010968619	0.022380468113041	0.511415537345839
TCGA-MY-A5BD-01	0.0738682984315076	0.102289858527473	0.149132894996886	0.0860023127821474	0.0316867676944209	0.395517754324847
TCGA-MY-A5BE-01	0.4541064247907	0.327629455473304	1.02511729365492	0.225329735234703	0.18143232466533	0.928484765909714
TCGA-MY-A5BF-11	0.076418649873681	0.110809795082816	0.20543853338072	0.118980280044485	0.121059911702873	0.428672132417227
TCGA-MY-A5BF-01	0.0656718336319874	0.116072017324546	0.23507265441942	0.142810489066067	0	0.543990000833955
TCGA-MY-A913-01	0.0207072832470369	0.220056265873224	0.0533142316555642	0.20041917410658	0	0.574803080932104
TCGA-PN-A8MA-01	0.14372708226006	0.149750650679254	0.177905405244412	0.0835334541633162	0.0797072612112136	0.466610894367495
TCGA-Q1-A5R1-01	0.083727198397639	0.121923233648209	0.127730656867757	0.0885382990501367	0.0635483032213913	0.406852720234976
TCGA-Q1-A5R2-01	0.0757969967941638	0.116825912089023	0.176129561745856	0.119792712191383	0.0477362428281049	0.486683930346341
TCGA-Q1-A5R3-01	0.0745455870834044	0.120151705897137	0.141246176914728	0.070548408558557	0.0301537968840359	0.430493160359126
TCGA-Q1-A6DT-01	0.0707092691048768	0.125414879354057	0.078579078138346	0.0590534711138874	0.0707379459742927	0.453916951490135
TCGA-Q1-A6DV-01	0.0927016336055618	0.0985501673249298	0.174909527839318	0.134455131925185	0.0618325104899359	0.393751893649634
TCGA-Q1-A6DW-01	0.0759317043672274	0.0558021168838828	0.263212230309579	0.0869063940663405	0.0542435593030383	0.449361187581731
TCGA-Q1-A73O-01	0.0359730999143366	0.135396099653168	0.207073375848829	0.138976914377413	0	0.562344258039242
TCGA-Q1-A73P-01	0.0919088387976058	0.127990029213388	0.185297694517294	0.109479389626095	0.0497376117852844	0.458169871870462
TCGA-Q1-A73Q-01	0.0811221827853104	0.14622659444901	0.117412006513087	0.0803843218346577	0.0197395620927559	0.446543253662686
TCGA-Q1-A73R-01	0.055035021784439	0.126903985349469	0.126773710955896	0.0760683708592492	0.0399521700844638	0.424540098579463
TCGA-Q1-A73S-01	0.0936958934342121	0.110183989182373	0.0716046817072468	0.0543289673696149	0.044954244126115	0.361902612924307
TCGA-R2-A69V-01	0.170005453111932	0.136999940626932	0.610958141301642	0.24587387227789	0.280454965566179	0.95695758701374
TCGA-RA-A741-01	0.113995683029597	0.174712120658015	0.171152985771076	0.131284750272293	0.11115378346076	0.504302632247079
TCGA-UC-A7PD-01	0.0536825666669105	0.137530005143554	0.0782297538211666	0.070113362466287	0.0150169424452003	0.534430938543303
TCGA-UC-A7PF-01	0.133065609335561	0.161776831941371	0.311934915748256	0.177067834538587	0.0763382771649769	0.673191620066478
TCGA-UC-A7PG-06	0.137869125066708	0.234614877513152	0.082814155011653	0.15487283769311	0.10687890383763	0.508864998035733
TCGA-UC-A7PG-01	0.0582330028726542	0.126332498877265	0.10519349145778	0.0894002990197263	0.0160255600102556	0.411597299920232
TCGA-UC-A7PI-01	0.0679224276642678	0.115400413035344	0.126870330906476	0.0889427948400643	0.0368387509740383	0.401150216783511
TCGA-VS-A8EB-01	0.0733223352794841	0.0747365663437687	0.260800616462435	0.0949393150802698	0.0305756132623379	0.443131081671217
TCGA-VS-A8EC-01	0.0413350792071003	0.161719517665831	0.0438331995116056	0.0343044428421762	0.0194257569694393	0.384737171501787
TCGA-VS-A8EG-01	0.0734543350570177	0.112624436574414	0.149292188000151	0.0812721432115779	0.0204065646712007	0.410230554055438
TCGA-VS-A8EH-01	0.0528068652403051	0.0986004875948955	0.126495812989395	0.0696767780502165	0.0666795114664045	0.446207556309387
TCGA-VS-A8EI-01	0.101564264943874	0.15962743801515	0.241846562573247	0.116063001339193	0.0181801758027903	0.545956111369981
TCGA-VS-A8EJ-01	0.0808544329630065	0.160007620579864	0.0542892678733505	0.0735334428846457	0.0431576107139697	0.419093986336526
TCGA-VS-A8EK-01	0.0698684524259641	0.117264841336994	0.129763978143232	0.0778183927761344	0.0513890793677719	0.490448052678405
TCGA-VS-A8EL-01	0.0748432331925491	0.124883072039207	0.326182532304913	0.123109655872799	0.111829331627153	0.70826044231572
TCGA-VS-A8Q8-01	0.0353300188496289	0.150796551875793	0.135119736574044	0.114668821624472	0.0104506452548235	0.574730117278768
TCGA-VS-A8Q9-01	0.0528958483225817	0.137933652778814	0.10030999436738	0.0645997567182218	0.0385721464677111	0.426184463229269
TCGA-VS-A8QA-01	0.0787493186170171	0.128288947623206	0.150777725203486	0.121075567895472	0.000532007245704346	0.466467911237697
TCGA-VS-A8QC-01	0.0806371683839754	0.113339420409155	0.145304501212748	0.0689591504587864	0.0344881872817278	0.43329140783479
TCGA-VS-A8QF-01	0.147966015924582	0.145411761758573	0.139007539452437	0.0865303148924116	0.0739946844944935	0.511072346366535
TCGA-VS-A8QH-01	0.111621703997861	0.125681792969729	0.0714031474314537	0.0888883432033838	0.023227586982184	0.352032628376741
TCGA-VS-A8QM-01	0.273154596139434	0.422594506585805	0.341781692875919	0.107788795899978	0.0600531775067256	0.666146363837771
TCGA-VS-A94W-01	0.132253941320478	0.327896584396203	0.145592324698272	0.168908678160161	0.0697466874012442	0.649506322804371
TCGA-VS-A94X-01	0.0558073189559968	0.124845792572377	0.147367590750693	0.108361837174472	0	0.470417643636545
TCGA-VS-A94Y-01	0.0800858267372907	0.120132386844498	0.103563051545735	0.108067748370519	0.026910441578008	0.514167543774534
TCGA-VS-A94Z-01	0.256091610829772	0.257507970395339	0.702769263308884	0.142039528606159	0.117645759112506	0.848473271959542
TCGA-VS-A950-01	0.110642220187711	0.108904027121889	0.128559749747033	0.0935335572698051	0.0281496556063752	0.421530510724327
TCGA-VS-A952-01	0.108987214400435	0.117621298169812	0.143132433618811	0.0809054619431996	0.0256619713309185	0.426436243996013
TCGA-VS-A953-01	0.0446061555526568	0.0893630351765784	0.136022676952502	0.0895372533089975	0.0119403132332012	0.419480469736421
TCGA-VS-A954-01	0.0792928491073362	0.118299216019416	0.116970400707361	0.0730406774880085	0.0364748762977069	0.422010566421745
TCGA-VS-A957-01	0.055593385847877	0.0857965673576566	0.142162737013811	0.0855928381961339	0.0222805181607945	0.408373597290271
TCGA-VS-A958-01	0.0855914747560826	0.218070144765413	0.340737299052206	0.202181244853376	0	0.73539763116219
TCGA-VS-A959-01	0.179727710398509	0.211113469378705	0.133009835749096	0.12415442977391	0.0635616196711594	0.51356153897132
TCGA-VS-A9U5-01	0.135268445732594	0.211984697921757	0.207259485150399	0.103350231085845	0.0382381650165263	0.508876761792352
TCGA-VS-A9U6-01	0.115603364425866	0.16305198271613	0.18535944940578	0.135711278843115	0.0415788001714102	0.611452717256391
TCGA-VS-A9U7-01	0.0343221186746078	0.148206327934126	0.177912043782838	0.175395477600247	0.00742250020160996	0.499132687353609
TCGA-VS-A9UB-01	0.0674112833040487	0.158800242393809	0.50692542620812	0.262964632564122	0.161166058883329	0.809984350747554
TCGA-VS-A9UC-01	0.0554600158699327	0.175340849106232	0.143608939746567	0.119039711967382	0.0356394166848981	0.484835828272815
TCGA-VS-A9UD-01	0.114721602136501	0.195742916474608	0.430930009883147	0.194444531277333	0.0818030374737968	0.758107625435564
TCGA-VS-A9UH-01	0.125934736317382	0.267677675202918	0.221038997604558	0.217122439714334	0.147907102578912	0.731750537610652
TCGA-VS-A9UI-01	0.0719338524108659	0.171437349937221	0.140337933012032	0.130859781514544	0	0.520013849747827
TCGA-VS-A9UJ-01	0.0601905270767788	0.131728833529578	0.0751921405964859	0.0718235441720268	0.0436367274581921	0.362405529739944
TCGA-VS-A9UL-01	0.0718428930836329	0.098234090016513	0.194426255891161	0.0416080377652489	0.027884706915273	0.392715959876166
TCGA-VS-A9UM-01	0.118587499889373	0.183656033795675	0.206837475802917	0.109893083885383	0.103728901718846	0.558443903108986
TCGA-VS-A9UO-01	0.0693757941716238	0.127308576506049	0.150254469101113	0.0908866747375098	0.00767563743834915	0.378649123571642
TCGA-VS-A9UP-01	0.0811961116679911	0.136426237054028	0.0888043406558438	0.050588490038956	0.0329570336741774	0.381820259725512
TCGA-VS-A9UQ-01	0.0681963822139924	0.154586781700208	0.129330188333032	0.113007432441431	0.0434449576572752	0.426475785538029
TCGA-VS-A9UR-01	0.063332258591837	0.146658531648128	0.11205847406146	0.0953056554111266	0	0.410513646600024
TCGA-VS-A9UT-01	0.369656536784721	0.268241955372923	0.516869677765689	0.215672987128523	0.192646436738894	1.1261700029941
TCGA-VS-A9UU-01	0.0773296923221268	0.105282698312768	0.113497342450599	0.0681341965093146	0.0200223405610285	0.451609830644525
TCGA-VS-A9UV-01	0.0925459743234664	0.09527799234414	0.115699979768793	0.0708116568666774	0.00963679354969617	0.419217145369467
TCGA-VS-A9UY-01	0.0511938554140805	0.172990002530238	0.140038187140881	0.15282758249659	0	0.554996309838433
TCGA-VS-A9UZ-01	0.153051442627194	0.190993781280043	0.112020681193021	0.106757254626797	0.027244593074185	0.46497519544329
TCGA-VS-A9V0-01	0.0758395304970815	0.096517796580363	0.122103782036179	0.0663147120423449	0.0249465460992856	0.399782493896882
TCGA-VS-A9V1-01	0.0873142186793865	0.0755384340470906	0.173437372411379	0.141598166889646	0.0457453618526435	0.373868002585034
TCGA-VS-A9V2-01	0.103464042503951	0.186739181274627	0.208555418331648	0.130784682673826	0.0298903815037017	0.565036278062272
TCGA-VS-A9V3-01	0.0799272648921903	0.23234764972764	0.135568889220728	0.181453841563408	0	0.53779770970867
TCGA-VS-A9V4-01	0.0860703100625462	0.0948749079855268	0.1265022728696	0.0873733175746465	0.0339525821265978	0.407319625542223
TCGA-VS-A9V5-01	0.0608229864398831	0.13196861480338	0.0876190015770918	0.0790817714696126	0.0551272180242661	0.378938785013829
TCGA-VS-AA62-01	0.119146558562098	0.238097779250526	0.267963765039608	0.219855760045531	0	0.742714731199657
TCGA-WL-A834-01	0.0930729755236558	0.123730539371955	0.0921977033199269	0.0691785157014985	0.0337848158151066	0.407655229681734
TCGA-XS-A8TJ-01	0.0566127979089808	0.173810597279715	0.139009751316377	0.121655699085653	0.0403746550545461	0.501498594064782
TCGA-ZJ-A8QO-01	0.244437358364384	0.334179692309694	0.13771806435915	0.192756484995727	0	0.637240564902945
TCGA-ZJ-A8QQ-01	0.0390646247717741	0.121910520980787	0.102981679339004	0.0982679714567255	0.0054818548241065	0.439728365315695
TCGA-ZJ-A8QR-01	0.0448380597646893	0.103141543936186	0.111261753536004	0.131127130573695	0.0111330051270871	0.493895694461431
TCGA-ZJ-AAX4-01	0.138213955901257	0.189325863852588	0.228015454287783	0.106549032463876	0.127365622172415	0.616865387701689
TCGA-ZJ-AAX8-01	0.115105609208498	0.22020236107152	0.198684084084001	0.127541260082658	0.0687549784010707	0.531531533461088
TCGA-ZJ-AAXA-01	0.0717088429466595	0.142806484014818	0.0650215406323373	0.0750602435367893	0.0156202918379133	0.473443793003647
TCGA-ZJ-AAXB-01	0.061314318556436	0.07839116182309	0.111243742965145	0.0619160148597537	0.0401930766986985	0.363354056610542
TCGA-ZJ-AAXD-01	0.0833748299708706	0.131983455233619	0.123487655617058	0.0832252393156907	0.0090095071712364	0.448225779855195
TCGA-ZJ-AAXF-01	0.236168079848199	0.315386390614667	0.117087080240305	0.102554324611788	0.0354993335647037	0.565367024551083
TCGA-ZJ-AAXI-01	0.0562775934221959	0.0833365587259819	0.137378393349919	0.0633601115849231	0.0386774492615389	0.383646408535971
TCGA-ZJ-AAXJ-01	0.0681934775521111	0.078336693247163	0.149193159300593	0.0729566968580867	0.00988711991315505	0.414649003119267
TCGA-ZJ-AAXN-01	0.060750230218742	0.0981045026329224	0.277075808671106	0.105738185470276	0.0221839838599938	0.490385962516994
TCGA-ZJ-AAXT-01	0.07027585653698	0.153405669082203	0.11707549390517	0.0989706698838935	0	0.497382198742442
TCGA-ZJ-AAXU-01	0.175060601508608	0.14679477365901	0.223215793967121	0.0981394236117433	0	0.486078590646017
TCGA-ZJ-AB0H-01	0.148028443186965	0.217772090316339	0.184340815697894	0.164815533195861	0.0638321162045155	0.622761737378221
TCGA-ZJ-AB0I-01	0.0554749734000371	0.104206453056777	0.139940111173981	0.0973802452585258	0	0.457175530485454
TCGA-ZX-AA5X-01	0.0988072018140376	0.201061144825064	0.173882160359503	0.126235726397212	0.180868545041871	0.52227867390597
