# Supplementary material for: Mining of prognosis-related genes in cervical squamous cell carcinoma immune microenvironment
Source: PeerJ. 2020 Aug 24;8:e9627. doi: 10.7717/peerj.9627 (PMC7450998; doi:10.7717/peerj.9627)
Supplement: Supplemental Information 3 [file peerj-08-9627-s003.txt]

Sample	T cells	CD8 T cells	Cytotoxic lymphocytes	NK cells	B lineage	Monocytic lineage	Myeloid dendritic cells	Neutrophils	Endothelial cells	Fibroblasts
TCGA-HM-A6W2-06	7.92476056354741	1.59459483623505	0.808464242145419	0.208511005155742	0.670648306142539	6.47624055828367	1.07848330462972	5.2243163049221	12.7319315637071	140.883070370182
TCGA-UC-A7PG-06	12.1125052879254	19.4785480499268	4.46374742899622	0.452104828320444	8.55681630969048	14.4936900138855	11.9364764293035	11.8100928594669	5.08613724159377	102.830171689391
TCGA-2W-A8YY-01	2.79791442159053	1.63192154887	1.976605518101	0.24232266677625	4.51806586065225	10.6443239515074	2.088505786413	4.46470298158588	6.60870046428473	95.1880658675512
TCGA-4J-AA1J-01	4.578856642599	1.24931484958	1.768140434707	0.39121761938105	1.0046428917261	4.35234964108357	19.576338376257	11.5273109826857	8.95726389185931	425.469366409326
TCGA-BI-A0VR-01	10.5170871972088	14.6963510692	19.138799469728	1.89287366570562	12.0312681219386	10.71855624346	19.8373792401133	8.19686173340356	6.10689532595791	103.946533951278
TCGA-BI-A0VS-01	6.2931126662802	4.09507754119	3.13435832156917	0.380769498269575	7.09292266540237	9.70309129292286	4.00206955578667	7.22863398087288	6.80996218706918	280.557796115121
TCGA-BI-A20A-01	9.50353143554227	9.76944539748	5.16780220566309	0.490989832119675	6.0873706642625	14.2621472071114	17.805079791915	6.92592562763106	6.44505064542696	93.6052169694625
TCGA-C5-A0TN-01	3.61204920165493	1.34774742181	4.67800104487091	0.265168811564488	0.429567637574838	6.45103988990157	1.62467936299258	4.48130934836393	4.36936372277868	118.507325817714
TCGA-C5-A1BE-01	6.86244131057347	3.43070230881	3.77752521521541	0.249476011356425	0.849028608767588	7.82638078804629	34.8905396456102	7.26844668805673	7.42865844642577	95.3645313992212
TCGA-C5-A1BF-01	3.24946151682067	1.55777642403	8.53201165890157	1.84216706006291	1.36916985871637	11.6079515616283	6.708692927553	17.1373562661713	25.0779177214642	261.058478677544
TCGA-C5-A1BI-01	14.8458928080053	8.01964383332	7.98099747503786	1.17497158209037	5.08596677529538	12.8159152400257	10.934997334275	9.01364726743853	5.30715089135959	180.095272646128
TCGA-C5-A1BJ-01	10.7724223402979	6.00300119311	6.91217783158857	0.562071630584463	2.92092989309387	9.10357124631714	50.9866337692233	9.01080773097733	8.76645984277208	266.990465453455
TCGA-C5-A1BK-01	51.3950741825993	21.4352885536	14.5114963194752	1.07204185159431	9.79833883712275	12.4998903712171	156.958831034757	5.62046130214848	3.88527216570637	47.5204996683275
TCGA-C5-A1BL-01	6.85826335589027	8.50526000798	13.8819827883939	1.26438206044	3.52657261453105	13.1621079764271	62.3664284029083	6.37591854582553	4.24000395436737	18.7624599799025
TCGA-C5-A1BM-01	12.6215750522601	2.45602631024	2.93474210268386	0.8374106979645	2.01067861687038	21.5127610842686	22.7811612197117	8.02874548615133	5.757890927358	38.00115752086
TCGA-C5-A1BN-01	1.68072878812491	0.903429025471	1.89314337344371	0.233090413974612	1.18669147499369	2.11080081889857	8.0735536873805	5.64352323847593	6.61664735546023	44.709452365725
TCGA-C5-A1BQ-01	10.1300822055228	27.1196150761	12.5831328318201	1.000095380067	1.09335355289184	7.54839883144857	15.931951528823	4.70768807148549	5.1376122921194	69.3265886916821
TCGA-C5-A1M5-01	10.1871138542639	15.2421706962	5.70195192940886	1.08024581559461	6.2729535858795	9.41849628307	52.1200247751017	7.29399407673387	5.52044028042931	92.4517887002138
TCGA-C5-A1M6-01	2.95918551329017	42.2131180283	1.08508746209904	0.085941982587475	0.53439005348555	1.78944473522486	4.937219270269	9.09530168923727	9.08197382576287	128.560323627676
TCGA-C5-A1M7-01	6.6700838283444	1.56945535184	3.2990558470271	0.394022997372462	9.81303894952963	8.67435013990614	50.5198887773962	9.71769355687273	7.41293054127567	86.2969008349663
TCGA-C5-A1M8-01	3.83366850409894	7.97910836184	1.15716608697431	0.14200481601875	0.886514614311379	3.72055050619143	12.9371884154099	10.812581836363	4.54215714248974	81.202372074765
TCGA-C5-A1M9-01	4.12639637196321	3.55857388219	3.34877928533596	0.401024120017725	0.979860170580312	6.02525994873886	13.0026845835057	7.17269860973351	3.98412853726366	88.028087153555
TCGA-C5-A1ME-01	6.39390866566967	13.1341379873	3.51949401595304	0.198480277277175	2.2497459298532	4.22882801742629	24.4389892371557	8.6963231666349	4.123660875816	56.5508755882389
TCGA-C5-A1MF-01	4.96416986437654	3.37084541114	5.79225335366914	0.3381920031065	1.80657153760551	4.634553963194	21.3256567386853	5.65399046253573	2.66205485157863	50.5992058132087
TCGA-C5-A1MH-01	17.4710732165214	13.4942087294	6.85448170619429	0.443300021032012	5.78194760966537	24.0400944044414	12.3445992168117	7.21026119796193	10.9024922957191	120.867171368934
TCGA-C5-A1MI-01	11.4873647371719	17.7950800684	7.45511005605053	0.582334280353712	5.36153105196163	10.7707001757159	6.167093558935	10.6004384782272	5.51098573999226	132.2431963939
TCGA-C5-A1MJ-01	3.32223725896087	4.67608215795	1.31575787604243	0.236755271176062	1.35734509120284	16.1292644200843	6.670390360235	5.80899212968253	17.7490208642522	456.117680322901
TCGA-C5-A1MK-01	18.6879760167003	3.44300899168	1.8251597003109	0.26445060595355	0.974758854866375	8.34814596406429	2.619085151261	8.87735831429329	9.04321190800965	513.880455794356
TCGA-C5-A1ML-01	6.86464492618513	10.9359473501	4.231583801136	0.670179929484375	0.743077210074225	10.9344584999174	11.58338433879	7.24113430483747	9.84487671884884	95.2252472901651
TCGA-C5-A1MN-01	7.7252742176406	0.352643624896	2.38882093400681	0.155022863457625	0.317622366759688	4.96185581773429	30.4738262451228	8.503394266846	6.03251234363514	110.297142315984
TCGA-C5-A1MP-01	39.11427044377	10.9143841596	5.74787912616574	0.345515468868063	5.93045135563313	29.5327704967943	41.5972416889167	8.7547990694635	6.89135560688155	419.586420024305
TCGA-C5-A1MQ-01	11.4583869233407	9.29933590343	13.0504062001382	0.332565517127513	17.8294451046605	17.91546581529	4.33122442444133	3.06282100099723	3.12062283090921	122.18131838336
TCGA-C5-A2LS-01	2.77400353301686	40.1891819152	1.09695472982149	0.1980319248909	1.55955402057843	1.66667485622814	21.8399909034957	7.68090425997693	3.13074592922019	13.0051286767878
TCGA-C5-A2LT-01	6.74957575872527	7.51461707654	12.6770162493141	0.839974463504125	1.93514372166313	12.5973110827971	2.51047085118067	5.25945127722706	13.7149254572513	361.825454865644
TCGA-C5-A2LV-01	3.99124840241934	2.46865676662	4.27094883694729	0.225046509445725	0.765217662225125	17.0208913480014	16.2173038927805	6.11760486238536	7.16612764577837	95.768189383495
TCGA-C5-A2LX-01	29.0420796926696	31.9848749528	11.0357510356089	0.57153673636205	7.37048352413287	15.0286251512583	37.72189200287	4.03778130590271	4.5863893524453	94.4092161818187
TCGA-C5-A2LY-01	19.2855496832545	22.2468078391	25.5564554264044	1.15709407726763	1.244847856	20.7440137930286	28.0651583539133	5.0432586515354	2.93421720155602	38.63200464651
TCGA-C5-A2LZ-01	9.6122537305814	6.71798453396	7.45198956269614	1.88333325050044	2.97952285579775	6.10668594242143	60.281706534297	9.30617672943413	4.54037718986099	22.9276576761326
TCGA-C5-A2M1-01	9.98445576064173	76.2219513514	8.236298457876	1.41525313404525	1.37174904896173	12.0793160363671	6.2991297386255	5.35066299531923	3.44115783008697	28.1992937615256
TCGA-C5-A2M2-01	4.36313632127487	8.29949690442	2.04975744361286	0.451091223845763	0.935887385985	2.20763442180229	24.7949197885381	13.4067728921677	4.48073526162648	54.9611006674508
TCGA-C5-A3HD-01	3.7375319323328	0.170263650147	2.59244410263467	0.259560011901412	0.191737403686838	2.76070867892214	3.12024714714467	6.28017830473741	3.81942268066646	39.70224665325
TCGA-C5-A3HE-01	12.5503057201249	18.2953441395	12.9091535619936	2.62901848467	3.223136663268	6.77299262578157	6.00201774745443	11.3235573626154	5.13243877661386	55.9689050865437
TCGA-C5-A3HF-01	22.4152588884635	14.0712982812	5.68343548635514	0.83866981460625	5.12894832057112	5.12956643436143	15.3334737842983	7.14111217764393	8.12069721321458	170.722440355575
TCGA-C5-A3HL-01	4.5475822653516	10.2574810815	4.316623643034	0.479845853555863	1.91374661289594	3.89726563729843	5.79906072732803	7.4505708430152	5.81497111913617	54.6308735272475
TCGA-C5-A7CG-01	32.3301140431767	58.0346563746	32.1898887834946	2.17643330471887	19.6875012590638	26.5811876237071	41.0304801045483	5.8382983998248	4.91185289339484	101.07776504824
TCGA-C5-A7CH-01	3.58058479463787	0.554020655397	0.7574134380642	0.21377628791995	0.587280017656275	4.18893891561014	34.8289371374742	9.05065915065453	6.79931150802754	158.208199949699
TCGA-C5-A7CJ-01	11.3452580331159	9.15309314338	7.27412092605829	1.63833901608495	5.12275179113275	18.1889249217314	16.10375286271	15.2011028739142	13.4196651996007	429.55349936575
TCGA-C5-A7CK-01	2.38326471379301	0.746987982566	0.474512439008829	0.202174981872763	2.25068590196405	3.64279308408143	4.08180142156983	7.18662865310603	8.79992839179563	582.877687754175
TCGA-C5-A7CL-01	4.883240373756	1.06310885077	3.08745366228914	0.40648647621665	0.705311001851488	9.39753010510414	58.8916150180392	54.6876104927651	8.88472905964224	257.997899567386
TCGA-C5-A7CM-01	1.16310541443273	0.0603418585152	4.05909445538466	0.372003664850525	3.4736347196043	5.18884405010371	30.6423790043131	16.4344822506583	6.50262696722482	195.324867673911
TCGA-C5-A7CO-01	7.04073504186973	3.03658612806	3.02452669251643	0.548570576792963	0.722340629015925	4.72916232313843	30.2266725369535	6.55045066671433	2.72080112619742	19.4051255638931
TCGA-C5-A7UC-01	2.31518408271243	0.523836471389	1.08894975768976	0.1522850352385	0.164669356232575	5.71632903051629	2.70262323882072	13.4259185624518	8.59330281520886	117.587986004494
TCGA-C5-A7UE-01	11.3488880799909	1.81996453742	1.7523420008196	0.260846245352363	1.99886597956313	3.17055472173414	91.7303926072406	4.69656424444227	3.00338688471719	28.3056186865037
TCGA-C5-A7UH-01	5.93123686474593	2.60448018463	5.26400742080614	0.271717879609838	1.71249204913415	10.4011847429439	8.91250426571667	6.1138724296284	11.0244203613249	198.54797979066
TCGA-C5-A7UI-01	13.0959969852785	8.22703860483	15.467383389101	0.597759516216463	4.65990703149662	6.51972461547771	8.72412433073285	2.81363452431547	6.42816669014753	57.5481659329025
TCGA-C5-A7X3-01	6.0480306654062	8.26418073354	7.68608130971349	0.7410644644061	9.517094377433	11.7798549393271	13.5345848955045	7.45162743350831	4.28786624048838	244.627290180081
TCGA-C5-A7X5-01	1.91327538985393	0.118416714456	0.421865439622043	0.049395930296475	0.300873022765388	9.85271444573843	7.80755435874093	4.44966684905892	4.7377724250913	94.4234335939836
TCGA-C5-A7X8-01	6.410966323415	6.21783917144	1.61218432508814	0.110419444722237	16.5289772863233	4.84716372904414	13.521946667141	7.00411770954493	10.0577831205124	1107.80068502307
TCGA-C5-A7XC-01	6.93913363863867	16.945902462	23.1262991488809	4.34849643744037	6.29215010358838	11.00075534143	44.157217455305	17.3516886106973	6.28591641818581	153.609026945981
TCGA-C5-A8XH-01	6.56915844102287	3.47487529493	6.03762742651689	0.52665321414175	1.35773815008917	9.43521652548943	15.580902998708	5.68994917399858	4.01431129073286	75.355007861355
TCGA-C5-A8XI-01	11.0727368024786	13.4087921423	12.2609461263679	0.713482421918913	7.24536590108012	5.75624382749414	32.9306785912415	11.4486330340485	8.99523479661961	89.2832587342238
TCGA-C5-A8XJ-01	7.7929316634114	18.1695498611	4.7342838839221	0.39751025096705	4.11840434445037	8.27152630346143	3.65694460925733	10.8107348179295	16.3479215801094	357.270929068995
TCGA-C5-A8XK-01	3.1779084041642	2.7188993709	5.85489366812494	0.512897231164388	0.546411210524828	12.504033199579	80.9207038423208	24.3876064842786	7.14108560111605	65.6728133486716
TCGA-C5-A8YQ-01	5.20190030036053	1.10544132912	1.79267948257643	0.038656966221525	0.562193829274925	5.83932446626657	5.07586189714607	10.3471207492251	2.53894783016684	97.0927246707075
TCGA-C5-A8YR-01	6.99249741546687	6.54041467794	17.0111964138187	17.6625694312578	0.260682374497738	14.4292836914814	3.97936094358517	8.61474782308835	4.83706404156794	88.2506466663811
TCGA-C5-A8YT-01	2.7854683376176	5.3151680084	79.4021245821714	3.96273627294	1.33829153328525	7.43213997351414	3.81929985684233	7.02077185027953	12.2591689669606	1742.21922510469
TCGA-C5-A8ZZ-01	5.31833948782467	0.520545390828	0.463731636278943	0.144581460749925	1.26381788846924	7.29244156066114	8.63936264609147	12.5099145633159	9.602101684551	1411.55102392806
TCGA-C5-A901-01	10.5721049579032	1.26706360362	2.03350174448029	0.452302249119637	3.1096283722765	7.30204882879257	8.91724996521217	11.4009189772671	6.123800709515	216.65187772845
TCGA-C5-A902-01	16.3579878313487	15.9724690075	27.9783421348037	6.62656866793162	0.330435581270125	3.92085604503057	4.453529703796	6.18670322696133	5.55968639683277	64.1838279589815
TCGA-C5-A905-01	47.4658386938035	2.1266924608	1.33402740912254	0.144359623371225	0.830638102596063	4.59234705324914	47.9658648683913	7.33048142288655	6.47625723762583	40.0121434625612
TCGA-C5-A907-01	4.89083667933713	2.12827241656	12.8815399309671	1.04713817897637	1.73899763425131	11.4946269186224	8.59230613895525	8.54826546184687	6.42043112362131	477.465359166756
TCGA-DG-A2KH-01	2.04383616794993	24.7199477723	1.65655788580457	0.472726091498487	1.30263612007375	1.26427089964671	14.4151338397323	7.78104284133907	4.16057777915302	9.72150417823637
TCGA-DG-A2KJ-01	16.4811717853531	15.5062455634	25.7695701875628	0.18535029960035	4.65890624363433	5.04065049778114	11.3305319256265	2.98643541440351	3.68796875392759	27.6113040352518
TCGA-DG-A2KK-01	6.38753834974053	78.783231774	2.14825082104929	0.32004828210025	1.2026853876943	6.83521193803314	32.9506008510717	9.04981344623233	4.53064883111666	50.0194418381
TCGA-DG-A2KL-01	9.30619145716338	6.64221630212	2.63221686477486	0.417372092014012	0.59546334523415	16.3019861212729	46.6435376595833	11.9684101736113	7.56287342461826	1715.09344997989
TCGA-DG-A2KM-01	53.4327347365413	90.301024769	58.5203162690686	4.56928441051662	23.0464575097887	58.0199000286514	15.5273213601703	4.95953102165829	4.1024693962182	144.823850535538
TCGA-DR-A0ZL-01	15.4307496681785	1.22693411077	0.861231290317814	0.12857953067645	3.4148726069555	1.98592525506671	26.2741481038312	5.20699943693507	4.60864384802256	27.3790318486039
TCGA-DR-A0ZM-01	17.5615687647675	7.40251264364	10.7185363003391	1.4771745167725	2.8360016684945	5.21873820681671	24.2930038737618	5.33108286978672	2.97835299869761	37.6561308011771
TCGA-DS-A0VK-01	2.20102619866695	1.48713377033	1.04801961664596	0.0961451523855125	1.83896922927176	5.29062456531129	9.6166376395745	15.4061191732461	7.86940982094308	131.80641594515
TCGA-DS-A0VL-01	7.6421725418852	6.0543242261	23.1660847776886	2.33359392336899	1.8832646089005	7.62799336547571	46.5026588250827	8.37968853416886	6.68910640732498	59.5264215480163
TCGA-DS-A0VM-01	16.6545511025506	2.30428927275	3.12380417278271	1.01168081080387	0.634248928095968	6.18982781000829	27.1104194119793	8.59063634308573	4.52433361394905	219.539467030939
TCGA-DS-A0VN-01	21.0145876325865	14.9130655384	21.5336994934886	0.471867706861275	1.05373929351526	18.4942250516471	11.366545314405	6.26966075985185	6.48225362403998	180.173661157824
TCGA-DS-A1O9-01	5.22652197721887	7.70451172769	5.69932171896296	0.66928286875175	0.429133997045588	25.5455551287043	4.99964196806417	16.5445764388916	7.3388168345431	403.006638742251
TCGA-DS-A1OA-01	10.3302243682575	7.60374027753	4.70363890774671	0.493780526616838	4.73793542307337	14.2463623216829	30.01487323181	10.7264294080168	5.61652706423731	151.852270170745
TCGA-DS-A1OB-01	3.95368023980853	1.03547982288	1.62303082796061	0.144871151609387	0.949836672004213	10.84017134779	2.0262310641845	2.64974750359571	5.28550534869301	62.08443793291
TCGA-DS-A1OC-01	7.94183461886953	9.55835467195	9.63707269984543	1.66745518925988	3.02010648762888	18.7971040120814	8.67997460053	21.7221293715486	4.82744680567513	37.179309419045
TCGA-DS-A1OD-01	33.7778223443207	58.1918313048	33.1385518983179	2.58391199950825	9.26883294898137	16.7894819088514	13.6283299942933	7.30086478276285	5.67004255429827	225.323424207857
TCGA-DS-A3LQ-01	2.78603682990785	1.96049130153	5.9556898944978	0.106457223190712	1.11053168930062	13.698264118202	45.2069463557147	24.8232094434096	8.92298805660089	265.309767987828
TCGA-DS-A5RQ-01	20.0966997594264	7.46242659604	2.64650034110159	0.513024654031775	1.08319914832394	7.86449064678857	31.753983005395	6.77750463355914	3.84586370516917	53.9920440271237
TCGA-DS-A7WF-01	4.16456891561767	2.47808980323	1.78409507885614	0.207099335111663	4.28860501975175	6.34826542854486	8.33857907313772	10.7226931865963	16.5344045433655	758.882907211724
TCGA-DS-A7WH-01	3.22462335876807	6.58404841874	1.67750629411389	0.657400365484513	0.896872252930875	3.07210325883771	27.6734503769398	15.3992961666421	17.689917248149	628.436313337675
TCGA-DS-A7WI-01	3.91482762024859	1.77688729951	4.97825250378503	0.946970482514838	0.694134471473525	6.75095616384343	17.5714172458448	6.30898397807973	5.77958735803253	32.0841470897001
TCGA-EA-A1QS-01	3.606791421213	2.14686913699	1.8544479010186	0.208417261698275	1.74547497283446	11.965129881876	6.18178261655	8.39204954839251	12.5611949804837	1323.79211816565
TCGA-EA-A1QT-01	5.84987078709054	2.27275961364	2.49327338980039	0.678973645750138	0.549991165219419	8.23652427572	115.455016284291	5.20714556425153	4.76888675188236	77.1729866300509
TCGA-EA-A3HQ-01	6.37887369923409	4.47304418131	3.23720134208623	0.302122729318987	2.009415875239	22.4450961555571	32.7610532912183	9.36420553027664	7.91850991736753	225.392022177242
TCGA-EA-A3HR-01	27.1116496413769	4.41522058821	2.47378000615714	0.734177402805888	0.82277892555175	6.40210617277957	7.719545429886	10.3290206503703	6.60093180626594	60.6404527445425
TCGA-EA-A3HS-01	6.756156315753	4.31925763662	13.9404242537081	1.27342997967875	2.00429345310775	11.2546405652071	4.533020266308	11.2047424695377	4.90047416811819	205.286563147518
TCGA-EA-A3HT-01	8.9481382335492	2.01284709747	1.75430030789157	0.33894125119845	0.9524866635131	11.9774691047757	21.4061104910118	8.15003109161853	6.33812456622219	737.341914322475
TCGA-EA-A3HU-01	19.0786095372773	11.9740589486	30.5005390269414	9.9473685678255	6.774816669653	12.95994337834	20.0025375255517	3.21248645350787	6.88413500753706	74.4205912383713
TCGA-EA-A3QD-01	24.0555969946007	28.313887781	15.0767760026354	0.687788185423112	12.9892233725816	25.06412935938	15.8325640374433	5.95136386846191	7.65369920540481	171.381393225125
TCGA-EA-A3QE-01	31.6712840049453	20.8296674454	17.7905856833311	3.86339754903625	7.8807166845305	13.3949300556	45.7293391856367	13.1710018921544	4.76676119059821	56.8378382970238
TCGA-EA-A3Y4-01	19.5310917574414	30.9219687158	30.8440171289473	1.98526779996063	0.54779768438845	6.59959880741014	3.59492063723845	8.16092876855079	2.64546781770687	58.7423024240038
TCGA-EA-A410-01	7.04003469938627	248.169038075	25.7029333807147	0.466586351092288	0.783349709987538	10.6210906452239	1.30010259641883	3.40202987882949	11.2002159560124	272.387927135584
TCGA-EA-A411-01	6.21040705505313	1.53546374917	1.49545315408523	0.423367352698112	5.09243230852112	10.5573527440643	45.6883221141178	5.62850105792558	9.25307559661497	684.640479329391
TCGA-EA-A439-01	4.81437122611893	29.0530629774	4.74344328408297	0.734334160664	0.885569630242238	6.490701000327	44.9824350555653	6.81913525141423	7.06755508017874	1058.98104911705
TCGA-EA-A43B-01	14.8324904150787	11.1137878146	12.9001487013069	0.684698925791037	4.798396243273	11.795947376337	11.065560792817	7.53896453870796	4.6281040943245	75.81366321752
TCGA-EA-A44S-01	94.952378446183	5.96303933555	5.44366521892084	1.12653782615216	1.65332142488535	10.3712071863563	8.96684649031183	6.86165749501743	3.3933914821273	63.5961106716887
TCGA-EA-A4BA-01	55.7125917181846	0.0353219156297	0.301429903305329	0.150943622259937	1.12330952528454	2.79750305087467	0.845934334408667	5.98802314201314	5.60118541597468	241.833773870262
TCGA-EA-A50E-01	3.69034026819015	1.24994352868	1.62602822434607	0.154740548024688	1.39354687476994	13.5325837695057	9.09621087355217	6.09372684738047	9.57442529202011	398.505765193403
TCGA-EA-A556-01	12.8661385086696	2.54969706025	3.76958219442213	0.3248076488595	1.20350155711697	7.33702325209171	2.2620347299525	6.0918103620234	7.21928542851058	331.724223689679
TCGA-EA-A5FO-01	3.19480758866427	31.7843543583	1.3614949664123	0.123228351267138	0.186275706405862	1.35113329141229	9.4633437583605	7.28532888241142	6.07022996674028	19.879411960657
TCGA-EA-A5O9-01	4.2595030682754	3.0923372564	3.01940020189	0.437086836002787	0.42546908616305	4.17247830150614	45.6970294241903	4.12593233797129	4.02166757498166	19.7720175020897
TCGA-EA-A5ZD-01	8.5752617508158	3.12025804444	2.31075906697786	0.709360267173837	1.35414943114761	21.0489846283086	64.598310099855	14.6402238134695	7.43026762790892	147.496994314481
TCGA-EA-A5ZE-01	7.13382632716413	5.63597189823	4.13612570619171	1.22458146220813	4.55763964839112	25.9498509321929	24.10605097254	15.635531453637	7.18127727030148	276.864128516631
TCGA-EA-A5ZF-01	1.8637880605157	18.8312877204	0.405953751417571	0.1226673976371	1.15287069197759	6.25617071596286	11.9435558825891	7.09999034892413	9.26457638382097	497.577962419156
TCGA-EA-A6QX-01	8.26380997062707	5.23469684452	5.90118769823673	0.4951349019013	5.97638257825575	9.27428721255	10.741838278192	9.27082846924395	5.11947431149895	79.7075600632913
TCGA-EA-A78R-01	8.68267815151299	4.58608176187	3.83233111320114	0.233428240761	1.44661255645098	8.400596287091	96.8679756857473	4.1728445679409	5.58721130989421	161.832896075599
TCGA-EA-A97N-01	27.6838983279022	1.24612427216	1.41255012929957	0.2542958973921	1.005001837929	7.51466860178143	17.4872858822667	10.5979056315827	8.850147565282	650.497752851911
TCGA-EK-A2GZ-01	3.25559419797673	1.42643555489	3.63555210334527	0.5159733717285	1.799545984783	4.82173849028986	9.10448067033083	7.79325079314615	4.07351020763977	36.8344654315134
TCGA-EK-A2H0-01	2.90047000812047	0.393554539886	6.8174219534728	1.10893703566276	0.291205960839905	10.0653369939926	22.986511725946	6.60055946824927	2.10473714992921	14.6442410125712
TCGA-EK-A2H1-01	16.5808956223682	2.78790221277	14.6238405217027	0.687281712255625	1.37619294620563	14.7851891491871	7.839019451063	4.83570822260547	14.0238623741306	217.202808554975
TCGA-EK-A2IP-01	5.74070209297373	4.52948275717	2.96029538920504	0.527125320728975	0.500624268522685	3.48548565818229	4.37606965598957	7.4898233108251	3.37954812733478	35.8553283581454
TCGA-EK-A2IR-01	0.66452613142712	0.0225614479103	0.394545356083986	0.02231935543775	0.165196236182145	1.48230900171	0.752545882905433	18.3857242000245	4.16328698051576	35.5475729636837
TCGA-EK-A2PG-01	3.05067473932113	1.16800498551	1.31331888152684	0.1996998518163	1.14915164717032	2.53321570635686	12.4092698472265	3.90469926101741	2.36406706660389	3.1396858111755
TCGA-EK-A2PI-01	3.44778490615913	1.03808634534	1.17764228591441	0.3928746628771	0.243591874574763	2.633130684948	15.8913427651705	14.1513541568155	4.18375268696788	202.110164489851
TCGA-EK-A2PK-01	8.535642006882	9.56571313969	67.9680084582404	9.90302186823125	8.5321729231363	13.2019302098057	11.1803177788391	4.81458383935011	6.68131144289488	87.4009202791213
TCGA-EK-A2PL-01	39.2622630992964	10.9492826827	2.58578424435529	0.217169857913588	0.482563416995925	2.83938236390957	30.9257845306155	8.81086693481154	2.54486203369096	24.1817724503211
TCGA-EK-A2PM-01	1.34211248208789	0.901196894328	0.387921539127114	0.072224056970425	0.1695991277255	2.40197292917386	9.56992631368897	5.01010206768383	5.20986155125703	138.725843516879
TCGA-EK-A2R7-01	9.02357740937867	16.3839471746	5.18793233656729	0.833601871125125	6.73390490778763	7.21330808543714	6.99700484617167	5.18106822017839	5.13286957782752	52.6363661405079
TCGA-EK-A2R8-01	5.11589357843723	4.99088462132	4.735117816014	0.499947780306575	1.2837538408716	9.51910106683786	0.894381053673067	8.2222508550258	4.61743639319351	217.167151996546
TCGA-EK-A2R9-01	9.6994984903086	101.807769382	6.40296949159333	0.562434543211287	1.089560404568	14.6780816851897	64.0295361916067	6.18433645483871	8.78472725238087	262.109345527971
TCGA-EK-A2RA-01	11.5542798217953	10.6017659897	13.1434734251894	1.33698134675462	1.70744820500088	9.37691336469929	50.91190535012	9.49224761907574	5.55355191371289	12.2952828964516
TCGA-EK-A2RB-01	6.39505101682219	2.01302017085	8.3638199137781	0.509383978912412	0.172659254796075	4.00793962439643	26.4982521443372	3.38040520136023	2.11288677103906	41.2382460600328
TCGA-EK-A2RC-01	10.4821074455619	15.8822677842	11.7088021615974	0.656623091044775	2.95513509751161	9.21325724167857	16.9612704253418	7.19918626504953	5.32156957869432	222.42994083378
TCGA-EK-A2RE-01	16.8976213256466	0.110880153687	0.126676298538267	0.081752116043875	0.54752722073405	3.569149903499	22.7138390062735	11.9772675092153	4.7533317873069	90.2560225262212
TCGA-EK-A2RJ-01	5.14041210924133	9.57114931355	12.6953253358077	2.18318189503525	2.9698831958162	11.1775530476971	1.66125378058018	19.6761988780527	7.3942948887623	47.241834569105
TCGA-EK-A2RK-01	5.16228377181987	7.27572366699	4.70407804806936	1.33142674811037	1.63767319505285	6.01724533009371	21.97105107869	5.56908013239577	4.46789416045085	32.792047708834
TCGA-EK-A2RL-01	3.19824206062433	30.9460400193	1.7132848516775	0.0962103169531625	1.07957448057366	1.92075765058786	41.4117550073912	11.0204643242351	5.64298538748202	61.8632258068337
TCGA-EK-A2RM-01	6.2255417769536	15.8468175799	0.646410583929929	0.0718635565698	1.33713145751462	6.494497830333	2.97698223382965	11.9479408484915	7.21869980590392	294.891256961005
TCGA-EK-A2RN-01	3.18645150607619	0.692895318419	0.6119835521636	0.06285653427005	0.168776148989175	3.60993399370571	1.22777312517687	4.10257765825983	1.5046257113096	6.31214172118187
TCGA-EK-A2RO-01	3.76016831518248	1.54277941855	10.6529710809904	0.239278322795413	0.172074657816075	2.36497325360271	54.4705282677753	4.07385248943144	6.62217794040758	395.261990259658
TCGA-EK-A3GJ-01	10.3615077829605	11.9220929764	13.6366482556316	1.11378467025539	0.157945650584438	14.8356567068471	3.79364597770683	5.62545850255666	2.34503177823818	20.6940394046932
TCGA-EK-A3GK-01	17.2697822950018	78.0101101324	5.20489599918857	2.366486639606	4.9060546902703	6.01059884020257	31.6443713159269	12.2988042508148	4.44613065739249	12.5813400754236
TCGA-EK-A3GM-01	1.87952769679085	13.3212681045	2.67579593853833	0.423218158964688	0.348994642666325	4.4594445137603	0.6424585010042	5.22474791912711	6.98447056347142	26.1561845177337
TCGA-EK-A3GN-01	2.11540811917805	0.143548703369	1.07863601005237	0.193238860470375	0.497353186978925	2.86122857407271	9.92187040275358	8.05027007317988	3.08610603984528	32.0504075092455
TCGA-EX-A1H5-01	6.40043278029693	12.4288532886	2.21122028039986	0.237277355156325	5.15089598250337	2.81926026105557	9.02012273766167	6.50332699918783	6.96311975119551	77.8459917940475
TCGA-EX-A1H6-01	9.58760082424273	2.67296623289	2.19868888327017	0.631783813141425	1.7486267372072	1.68509472148957	1.00681298464332	4.44066483687555	3.30610502358348	83.6955859138475
TCGA-EX-A3L1-01	10.0613442968161	1.02982440921	2.5859549098283	0.35045155781205	2.36983519531175	11.8278620516423	22.6938700701402	10.9088541093748	12.5054674336367	381.049794989282
TCGA-EX-A449-01	2.67214344705973	3.1931935558	1.62056781356934	1.10166199814423	0.933139814672443	3.67394706569243	2.078185792839	4.37115692636223	4.36453262423022	27.0614110642101
TCGA-EX-A69L-01	11.4557705415297	16.6553305964	11.7724349141461	1.96327819574025	7.24049663335175	21.1824103081529	12.6377261854408	16.8111391339113	6.21771626178841	98.1359705186025
TCGA-EX-A69M-01	8.19862904052153	12.9421399186	6.72368934693061	0.679158529441438	3.07493988252281	14.05991440884	137.947375368548	12.5882855210153	4.55156792345597	24.9287742949947
TCGA-EX-A8YF-01	8.63133989424227	16.4167210998	9.29698073037629	1.19689443113048	11.6940305343496	6.693257167776	4.60425490409505	8.4235607422698	4.46779721213825	59.680292317841
TCGA-FU-A23K-01	11.6702529955937	8.76055567123	9.50401432845454	0.280221454277213	4.92393841836884	6.32496588459686	14.4716487247237	3.32635184022044	5.63336079815355	118.264127327724
TCGA-FU-A23L-01	11.12499914	27.319783207	11.9413145309924	1.00669343828888	3.63285303396725	10.4882163615329	10.3892429708963	5.9015747539386	6.17181607942964	66.1710244568713
TCGA-FU-A2QG-01	15.1366195539324	5.09392879226	13.766381963046	1.418249313729	0.20630901394957	2.94614844310271	33.613333328674	7.31092960248081	6.01379928449049	37.6893773621975
TCGA-FU-A3EO-01	3.53301044576982	5.31970611112	1.0595700083629	0.315486515019087	0.772823309893875	4.40106876412871	41.866833017895	3.71925026861251	3.07742885752928	38.2947819201908
TCGA-FU-A3EO-11	1.69809034782916	2.03334038088	1.23161999822493	0.561551141181187	1.68765439050087	2.26559311679643	12.1942613146032	5.35631651201769	49.4878865894783	616.573428727039
TCGA-FU-A3HY-01	8.41450946451335	0.782238404079	2.15124131371303	0.7426629309564	0.625911008907875	1.71594373744729	68.4317914642839	10.1277671875336	4.27388746367027	45.8029034686136
TCGA-FU-A3HZ-01	7.22380473786567	467.744852896	6.38189657899483	0.225796343783787	1.24411530709585	6.16063224160314	1.1407609508968	5.00154458592065	7.39477180410352	61.3981200084124
TCGA-FU-A3NI-01	23.2807362227736	2.5757709453	2.75112148898059	0.295053462469463	1.17535924067889	8.81591942999429	7.98169040571667	5.72570529831573	5.22057609160121	179.536361549511
TCGA-FU-A3TQ-01	17.5642563464415	2.3255691693	2.229386485771	0.77846378842855	4.19581600266187	9.55037037949514	60.449363876905	15.3004726032329	7.30803846441831	177.304479456483
TCGA-FU-A3TX-01	7.12136504959067	14.4095777573	4.82390896335451	0.217655363128	1.303932382037	8.74839324039114	15.9106888265183	7.3941915254483	9.40071158501009	116.211765271378
TCGA-FU-A3WB-01	4.54765541686593	7.20545678146	1.97020244614014	0.391664399168263	1.47230149980864	3.68626277674714	10.7497592542932	9.39966264347729	6.79162900218679	166.886922642479
TCGA-FU-A3YQ-01	22.2860501584942	7.78107610282	6.45007869388561	1.2298278570611	13.1090948233666	16.2658068489214	37.2460550415467	9.1885592347384	6.03286713750884	287.563730248666
TCGA-FU-A40J-01	9.60888069698733	8.95605785788	10.278453547427	1.25726835724741	1.52096706680177	5.13119861376143	32.012599331826	10.3313638049679	6.13464730275065	129.882202852016
TCGA-FU-A57G-01	3.5041864466414	1.03272055791	0.959420620397743	0.268551364693763	1.39823488639136	13.3371633895753	2.79091936169567	10.9011779749429	35.0146078669223	699.9257685766
TCGA-FU-A5XV-01	7.81329781499187	1.7974737368	2.699235412453	0.488017552209188	1.85015305499353	4.94700397324171	61.2376545568875	7.85672101997438	5.51512551282005	64.235273804195
TCGA-FU-A770-01	3.03090986954147	1.4049308263	2.12350941131343	0.41345838124815	2.0878334105745	3.89306312236243	40.9119955631883	8.9707167842178	6.18540736268802	90.2879865851738
TCGA-GH-A9DA-01	6.01467190701027	4.46496956345	8.14961388137249	0.45416582750095	0.472586646825725	9.68170898492371	15.1918098571217	6.65000185738867	4.95134552313921	248.795653586714
TCGA-HG-A2PA-01	6.69893241341	58.6284090433	7.64761554060914	2.4484754704248	4.282855351364	9.08373549915943	132.828277547796	14.1247564841377	7.96188589420513	121.603796416195
TCGA-HM-A3JJ-01	6.17160420911293	6.89686362286	4.24529896315161	0.78457063031095	2.61714551042538	12.1068104813723	15.6788916023883	7.16956129630541	7.24954916127469	457.834683821943
TCGA-HM-A3JJ-11	1.79885714741161	2.2785505471	3.05911797938059	0.52552778828085	0.564719970747563	7.409895683493	10.3819673245137	5.45325308679009	48.5846366330143	2536.34888141667
TCGA-HM-A3JK-01	7.22166187666887	5.00289515986	2.80369709070829	0.19835352777975	6.6401353931365	13.5727124226911	35.949814086515	7.84426567362017	9.0796939039061	1463.15458747088
TCGA-HM-A4S6-01	64.4982359099311	11.3252824472	11.251936945999	1.47470858535262	1.61359086195211	21.8132021716686	6.91937679298	12.1629603625237	6.42335383912888	189.681854319214
TCGA-HM-A6W2-01	3.99598376231599	4.04569041593	1.31127638085346	0.246837595047763	1.37334923267262	12.1997491109067	2.32306173246707	6.77177924989013	7.07172507686848	233.471509420784
TCGA-IR-A3L7-01	2.28919492916233	0.937461747889	0.850222817870986	0.31311784314565	0.178503717468842	2.54982609498614	3.433252163048	10.4171269567841	3.9366132556111	216.003971488991
TCGA-IR-A3LA-01	6.99953952520293	23.5036296961	2.94137167427586	0.2333750498452	1.73036250924136	7.14555826612557	5.48649367783	4.78087706271121	2.81469365784029	63.9414378646025
TCGA-IR-A3LB-01	4.94639554330467	4.92045792253	3.20052042208023	0.239922025903538	0.804741372783912	4.02519994879171	3.75287942984103	8.85094683783081	7.20653398704255	361.371204857075
TCGA-IR-A3LC-01	2.67684510654547	1.00691672166	12.5857636461611	2.84050571982375	0.547403141308837	7.61507397220957	84.3398708494718	8.0296285256406	4.51381429933179	103.423916981988
TCGA-IR-A3LF-01	6.88293001266867	12.4637484072	3.85387639864331	0.393177978460275	4.65102976153462	6.93827107767	17.4216150555717	7.47680633889193	8.07440031599194	114.764534326489
TCGA-IR-A3LH-01	16.0240284924311	15.8690584794	16.0423252127249	1.16110624110838	15.0390394682748	57.5217245343314	24.7872225619333	4.45775533412663	6.57079347213242	285.895243408163
TCGA-IR-A3LI-01	1.58806909346623	3.714048681	0.220841428544876	0.0889950255642625	0.479654492508175	0.998578902468414	17.4882290411902	5.23789249010121	1.70573754751036	13.2046195709309
TCGA-IR-A3LK-01	5.397178155576	3.87775706512	3.97366309170403	0.232437857140675	0.967314302305037	9.82124723957343	21.4774773426437	5.27503475477153	6.54856423302652	112.905790807631
TCGA-IR-A3LL-01	14.3965009911969	15.2991882951	33.0464402365847	1.78760445754975	1.50219051108266	14.8349692029143	33.264926930093	3.59847381195144	2.24450142773354	22.1706831236561
TCGA-JW-A5VG-01	8.13370625415613	4.25813220513	50.6056941120459	2.66357747956975	0.4163557210105	10.95572901775	7.25899396739047	8.77455652134853	4.23705915590132	88.4174993957781
TCGA-JW-A5VH-01	8.09514087767616	169.239951036	1.20800227457843	0.176525561790787	0.2049617364313	4.07709718406914	1.0234437017604	8.22105783413447	16.2494523844609	342.27348506129
TCGA-JW-A5VI-01	8.86748347091427	8.5891937565	7.77696139275586	0.649869968213	4.10717480948763	11.24483138343	9.2972461552405	9.89316701864487	6.04818471082827	389.126635736504
TCGA-JW-A5VJ-01	5.97102485314142	1.29154690894	1.27478980389717	0.189087959031375	1.97372562555212	4.75293594744629	5.156195197895	6.81194081381331	3.79370297340246	66.8083853043187
TCGA-JW-A5VK-01	3.76475030998939	1.96604675162	1.74088446662962	0.046843681614375	0.508634407267338	2.40786611773777	75.8555267734225	6.38865802203259	6.40585017487427	26.4771340954961
TCGA-JW-A5VL-01	11.0777696339913	6.94206157708	16.2421295518686	1.48511046241162	0.440129799792237	16.9666587976771	9.769982682387	7.45292112637828	6.72968132329731	38.7090226121678
TCGA-JW-A69B-01	3.55085389604447	7.668737541	0.760456720505371	0.155250086750875	3.8271431419205	12.5542354466971	5.29427958381217	8.28664905766873	9.11976503956723	170.548003339142
TCGA-JW-A852-01	8.70514267514587	2.0150883893	2.43819865442196	0.12794148864535	1.01273316313334	4.041782001674	86.470550974571	4.55280648536337	3.20486343754963	16.8477899716029
TCGA-JW-AAVH-01	11.7706332918571	1.94639038485	45.1009397395961	0.934353982056113	0.530057884134963	1.88734845970071	22.5533727950142	9.08830129088082	5.48059240836452	42.5606882310238
TCGA-JX-A3PZ-01	3.9961604867952	3.7547328463	12.8836099288351	0.741086500020988	0.223189150003912	18.4410180894343	23.4736032212233	11.6217493133444	6.40855468236189	256.636535002533
TCGA-JX-A3Q0-01	18.6468594538648	8.24144189617	4.98673218932243	0.45186467026775	2.06681708621502	12.1321970542414	9.82292512670367	9.43780166704599	6.15209077311446	37.4815783820488
TCGA-JX-A3Q8-01	5.77789193453167	82.5486079024	6.42185550919857	1.86371735342513	0.545335648060242	7.34639254975714	10.1444751922302	4.98547701730492	3.36420667656907	134.7011201041
TCGA-JX-A5QV-01	16.490807633733	6.32187419495	8.35282378525234	1.09203017592493	1.40496555696425	7.922515046428	36.441043547865	4.90735450578222	2.40288450382899	70.8705784860903
TCGA-LP-A4AU-01	20.0810543966527	6.83146005186	7.44032143555557	1.22369605917379	1.7655178530205	9.275753598508	4.87865092317888	8.80348341982147	9.07259561106418	138.081376277545
TCGA-LP-A4AV-01	11.2420835095805	9.90657289053	7.07203554911	0.203714828814188	2.62427557563055	7.89996094488886	4.129616033673	3.78509027312085	4.98249593710789	112.33732200438
TCGA-LP-A4AW-01	8.492908531726	2.48218719199	1.39722418235657	0.211182610165937	3.06260968141087	6.47081408251114	25.5263109666808	7.1769262357632	18.6949349196874	724.803508614173
TCGA-LP-A4AX-01	16.1347927605667	21.6830014558	19.1087161918341	1.47467678741813	6.40476259830663	29.2287004343114	8.72556371968717	30.554186004229	10.1320193732975	115.565516106328
TCGA-LP-A5U2-01	4.87666899084569	7.55965378023	4.64352044617447	0.350486143424788	2.48899979675682	3.74908525478214	17.5333546600835	4.52728234718721	3.26370005089011	37.0930285168588
TCGA-LP-A5U3-01	12.1731942713028	6.38201227556	8.0490678528015	0.7758331647019	0.694990343586487	11.2834236035457	21.4205699515198	6.08349390440203	4.2866234395338	14.0596483929465
TCGA-LP-A7HU-01	11.2509883492474	8.40618196561	9.45509224377666	0.6387814767201	2.17456150003254	11.1259102676629	8.867819173569	5.84128451487611	3.37520367068982	96.8847631139525
TCGA-MA-AA3W-01	20.862689126312	24.3447766427	26.8016956433474	2.3400942866985	7.97028311110125	24.3814870041986	86.433972977995	9.32811443956355	6.74009016499485	40.4682384287875
TCGA-MA-AA3X-01	15.7556140976154	1.48467091783	1.24623681796929	0.168951827940412	0.46172485662325	20.1825551897614	3.46902899498833	10.1125761038841	7.50190942257326	134.826145358965
TCGA-MA-AA3Y-01	9.32157206587093	9.1224830972	14.6576293597411	0.998121179716738	5.39647730499837	19.5327350942	8.82178627278267	5.25719544654006	9.35143621601204	141.205364067849
TCGA-MA-AA3Z-01	16.2555251715271	17.9190019304	19.4424828899271	2.67712679550525	1.27521149706015	8.03727682181286	102.411205221118	9.23374824916047	4.11175217111473	22.3081159383295
TCGA-MA-AA41-01	6.82864078022647	3.53977787855	3.21166352297286	1.00760454245212	0.540683788852688	6.17473132480457	6.90895489599667	3.87200653776926	4.69890297241177	69.4827694786063
TCGA-MA-AA42-01	31.899335288523	52.9791710033	31.265195453284	2.03861196987269	13.0652121306172	32.2986598267029	38.1145192425837	3.04888723254497	4.27453140189585	31.1048118035255
TCGA-MA-AA43-01	11.8424223166511	0.209538108432	1.57623078510459	0.329631328852387	2.05785565090213	7.20725901339186	9.81760839202433	12.0179217635143	24.279645075476	960.201397861011
TCGA-MU-A51Y-01	13.9986507737593	12.0920667419	7.73739283503943	1.0463769274985	4.08466342050775	16.4302400456643	95.0265689037233	8.47086164373887	7.92563916432235	218.874288664242
TCGA-MU-A5YI-01	5.80792135302933	3.808145827	4.13371653008657	0.7108207212369	1.98654115066687	8.27499478661571	11.09973706608	7.86907891166193	10.9137000423161	441.930397679688
TCGA-MU-A8JM-01	17.2245932281668	2.08417208187	7.47707645808457	1.2655499769225	3.17565689576212	8.68087196122871	56.082376292055	8.30526065225844	4.48526798869596	113.125208240475
TCGA-MY-A5BD-01	6.81625594395633	48.9983270174	3.784596344137	0.582522071181375	0.94954496414635	3.78517537090814	20.3390625384487	4.62260448101125	5.47867153295264	46.6766159136358
TCGA-MY-A5BE-01	53.61552723323	125.899535144	50.9304772303257	3.46949416753125	36.1038965141687	27.9815888456529	12.2205578541232	4.13512500661081	3.77652974831305	79.7686343344275
TCGA-MY-A5BF-01	11.6404126852021	19.1035168221	10.2525134446737	0.38291848450245	0.602848162591638	8.81436903485686	9.91597910324333	8.68005818884487	7.12702065932549	32.4653344227011
TCGA-MY-A5BF-11	4.9957568103762	32.7127248953	2.49275265685071	0.180418914664763	7.52912515438872	5.45079997190529	13.5665060079683	6.07109997565033	22.3552796738192	968.386318231662
TCGA-MY-A913-01	7.91733962791413	3.3687570338	9.02468224917271	0.8616404274065	4.61852550917212	13.8256545451271	16.5405551481019	11.1767305143488	11.3969924271508	111.586739462753
TCGA-PN-A8MA-01	5.42568746780833	5.84596422204	4.98377015867943	0.45485026457	9.78431269001075	8.24916208560757	3.20289846018228	6.23950904013256	13.6713015965709	153.145286391644
TCGA-Q1-A5R1-01	4.569827959278	3.197898422	1.86799721699543	0.380815464041213	3.38274497816463	4.39452602598586	36.1019217633477	7.27099434405515	4.38824188424094	59.7458290901993
TCGA-Q1-A5R2-01	7.78341594971339	13.6041197659	4.99022159613786	0.313362818066588	1.61309941986915	8.55205472125071	21.4249270252232	4.6481435914456	3.26716833059327	83.5184510328038
TCGA-Q1-A5R3-01	9.6783817924695	4.71548290764	7.64261319536514	0.363215153602013	1.11142577505737	2.72609163542914	122.678002201794	3.88437012223454	3.01091569036886	37.089139579945
TCGA-Q1-A6DT-01	1.90389398737629	0.599452580423	0.836492747580329	0.196327198766925	0.513548914587012	6.75609805984243	11.0807607112508	8.34790415384773	9.35146220953275	90.380157246165
TCGA-Q1-A6DV-01	3.99705061048527	96.4114911893	3.78643073178557	0.66280491139935	4.49004282149725	5.90945887095786	85.98863919468	8.37644692551887	5.11503987973417	66.9256493389476
TCGA-Q1-A6DW-01	6.05485592191767	1.6300643155	13.2121007074747	1.72285300320496	1.9649617589458	7.41242304972429	19.7665815723058	10.1374657341543	6.94684494718853	115.879471900746
TCGA-Q1-A73O-01	6.8672352102616	7.53257898567	8.74286661631614	1.58851781158968	2.3803147376025	7.262291417545	1.7736521950555	6.65177186549845	6.8449817692065	105.507067457064
TCGA-Q1-A73P-01	6.9552989655592	15.0068782658	4.85850630748486	0.825213959970437	7.447730320348	9.97312425609143	23.6743001286348	10.9450268439168	5.57035542247571	71.6901463713775
TCGA-Q1-A73Q-01	4.9145260935364	1.94750880601	1.52289922975234	0.221967489862862	2.89588190997075	4.59912848063229	18.5784757169387	7.54782972689827	15.4258126103486	49.1964790542338
TCGA-Q1-A73R-01	3.8139445795276	2.4466153348	3.88707529434754	0.613499704823013	0.495582828208175	3.87662519010743	3.19123018272983	10.7442601897203	18.6781472474906	222.304798941596
TCGA-Q1-A73S-01	15.8279512875921	0.311856351712	0.497593177956957	0.020708164330225	0.3184538231971	4.30706746852286	10.4452993652221	5.64440214075287	2.37339713644703	105.224571037614
TCGA-R2-A69V-01	24.503975018726	42.3669026946	44.7296769037856	2.41956312461038	11.6496428470458	43.71413646182	45.0938101480767	4.51666449639626	5.18511012668924	65.4575951541162
TCGA-RA-A741-01	10.5318020997038	8.97958205958	5.74626258014986	1.13811413361039	4.033311678874	13.5779547440871	17.5385630481833	6.01346601669547	4.18498076135464	56.5990696501462
TCGA-UC-A7PD-01	5.90275032684804	1.26741151753	2.89083068113169	0.1940613590756	1.72168204097652	7.17467178292543	14.2849673545727	7.23299667893021	6.89172641535856	115.65172672976
TCGA-UC-A7PF-01	12.1843504174309	18.6323071012	12.0846822567629	2.68378970850525	6.64231313693962	21.0690437669343	47.7946160876717	6.23295294483221	4.53819922854859	210.475891645449
TCGA-UC-A7PG-01	39.290617461207	2.32703218823	1.80372972141304	0.413584575795662	1.16731585863	4.58857327794343	14.6550782448503	12.7541726836467	7.17842579917596	251.350058163715
TCGA-UC-A7PI-01	4.45260668383273	2.60961173223	1.74599009213071	0.364987888001187	1.39360163543213	4.00537946772657	33.9822399762852	10.3053811409166	5.16657113710726	67.4431656544837
TCGA-VS-A8EB-01	4.28409933142293	4.28139261419	18.872647841071	2.93260597793013	0.380309919006575	8.17089705951629	5.522416562078	8.87563922862294	4.22260440786225	111.482750952574
TCGA-VS-A8EC-01	2.85138479007641	0.221982598357	24.4069242675327	0.054997684414575	0.459546374449362	1.69016119549371	5.30609662670285	8.90867208524317	6.00258327885916	25.1865271255458
TCGA-VS-A8EG-01	5.96323401841	9.10630285217	2.42671526699343	0.28734137005705	1.80856479167337	4.61180666137486	60.7487062916852	14.7643676980051	5.94395230497813	37.9724058839725
TCGA-VS-A8EH-01	2.55444506468677	0.0296153828285	3.17589397858203	0.629836347630325	0.306295231876362	6.18925231208029	28.1213671497538	33.3813692811352	4.10633028968933	33.0942928237621
TCGA-VS-A8EI-01	9.8312905268332	11.5615226155	8.61060564577983	0.39607673745275	4.62573458780637	9.99519538533286	59.0843808476908	6.40448211790633	7.56308810405133	121.295716085167
TCGA-VS-A8EJ-01	8.7401978413162	7.5476800089	1.50522089763594	0.118815877248675	1.5801666125712	3.18219904381557	9.3669135863995	2.56550024922678	3.53087018192182	64.7327840307184
TCGA-VS-A8EK-01	5.58811768021507	1.14334098276	3.0365278253367	0.837135821236012	3.61360964497113	7.56733862360557	10.1531948726613	7.8990184462786	4.16539691874919	42.9665939390719
TCGA-VS-A8EL-01	15.1510755698538	8.34689793664	28.0433426908579	2.5814947305725	2.89840166619125	19.6295686880671	78.9614493968283	6.36433807937676	5.48925598892387	144.843392087124
TCGA-VS-A8Q8-01	10.105874090959	8.19977794963	4.85194004395603	1.08111888620535	1.22098175750021	8.08229808614686	129.330207230371	8.88102150139213	3.17850893789427	45.9578622883038
TCGA-VS-A8Q9-01	4.29401682095007	5.29585353908	2.69070502220029	0.69744905843925	1.0280933516241	5.30551844844886	3.23768843052683	12.0557236914138	4.34707514667094	26.5520680207982
TCGA-VS-A8QA-01	6.19599622199267	52.9619919289	4.71871332304086	0.828173699592513	0.746247460205	3.26419406189629	8.28221221416483	8.6667627774152	4.39365147185279	30.7430124398085
TCGA-VS-A8QC-01	4.6588164439794	1.80134388623	6.33958234726129	0.660748825098325	2.04600130794696	5.28732199990943	19.8574392515915	6.12346872647652	5.17194038813217	442.821888613308
TCGA-VS-A8QF-01	5.12127246255247	3.56421085578	2.63743810459187	0.407475078038113	13.4788336000742	11.6145607021571	19.8071237498707	10.2880148920177	4.69486784212775	78.854026756685
TCGA-VS-A8QH-01	2.42045238726333	0.160467107955	2.86812405135857	0.356850519350588	0.310538716709312	2.747271035974	7.88336814551633	4.34617834672589	7.36352174392967	60.7792821267938
TCGA-VS-A8QM-01	72.0002265608087	26.499689427	12.5946955030511	1.37517645913987	16.4627236364725	10.9766836332914	22.046548296175	8.97577951911967	16.1771241436065	226.921439621914
TCGA-VS-A94W-01	17.7172418512687	16.6056519105	10.6396987583266	0.375226292061475	4.62602030869375	23.2792306576571	30.734752612165	7.2905272948558	9.8281194597788	219.827302473865
TCGA-VS-A94X-01	5.07775903844547	14.2777696865	6.3794442885278	0.390204414859875	0.968186685902438	6.66012505444629	3.8869481224805	8.63951027777516	4.66146126770648	52.711350283548
TCGA-VS-A94Y-01	4.67731513260847	1.09225387705	4.97905915776221	7.336827883142	0.543942950154988	4.76804529119371	11.8717638167478	10.7987339908783	7.00371366032789	331.898510116809
TCGA-VS-A94Z-01	26.795010556652	40.5173213434	31.7223786594181	3.19068242115925	7.70492700631338	21.2621549516557	10.4064583751481	4.94755903645973	6.96841676454831	144.458783340615
TCGA-VS-A950-01	3.53463732288996	0.946407970063	1.83893793412031	0.549010242802612	4.20962277573032	8.97864546276629	23.4551318533794	13.9363730584835	7.63851546429605	185.224211604669
TCGA-VS-A952-01	3.885421456156	1.04199308316	1.30439365294353	0.248627459541375	3.74337539865887	3.56509950442629	20.6321136453665	10.4380808777467	5.39449782300681	65.8656041637101
TCGA-VS-A953-01	4.285882496016	3.22843463644	3.90125882409157	0.200378329752712	0.158964286565462	5.95428604046143	2.07206477326643	6.5408798943068	5.47336899852333	17.1092358971478
TCGA-VS-A954-01	7.11930019018255	3.48445791305	2.56683102524671	0.156971931693612	2.42068482590974	5.44692651708629	11.0804314915885	8.21793081568907	3.69174754657503	115.314052111024
TCGA-VS-A957-01	3.96539452050733	2.9088554645	3.14025437714643	0.408363551238275	0.686669562780587	6.37727046231443	14.8064535208595	17.1580047703175	4.06813624220457	16.689327209762
TCGA-VS-A958-01	19.2895049931927	31.7074381782	25.7613355099041	1.60750792766675	2.03953599927787	16.4437445025029	15.229491294926	5.3313974036434	3.33738450671353	34.1181723074773
TCGA-VS-A959-01	39.1171138857954	8.38154210749	5.01507407710129	0.6174373215185	15.1876829805369	9.12427337213	7.78329154168467	14.6803477164289	7.45580109435765	148.003295605091
TCGA-VS-A9U5-01	9.86298500537453	7.9888764011	7.85056689064957	0.564939484453588	8.5187576172165	9.55458937058143	89.4903262073362	6.21107027710633	7.81833965241816	35.3179626572766
TCGA-VS-A9U6-01	7.54855579920893	21.9176248102	4.38360544969443	0.643530534031387	2.46485068905287	13.0106196728514	55.3556227888483	12.300737045012	8.88271678982977	246.832858106294
TCGA-VS-A9U7-01	22.4929011276069	9.76317349863	9.96350325430304	0.497539767517163	1.9265241000005	12.20956754004	97.4360614444475	5.37706667719375	4.73847962208375	63.7222365920762
TCGA-VS-A9UB-01	16.68141097454	13.657362714	34.2542760305754	1.74792773018925	0.832254069319625	33.9112955035271	9.76013908589167	11.3820228199112	7.05131891519261	90.0457386757558
TCGA-VS-A9UC-01	136.731184093542	6.27260667414	5.13081232898514	1.29363598658359	0.725179163044075	8.84957278252	6.375385832441	11.5408785071811	8.06617985812679	134.976546752676
TCGA-VS-A9UD-01	21.2016775323559	19.6904194227	18.1612739917817	0.81063237795975	2.90425509938891	26.5688020315543	15.3417123353942	3.79693738043809	5.37338941740666	20.1856621341168
TCGA-VS-A9UH-01	14.4835012271786	17.0776311897	22.9184623526871	0.819932537757262	6.021785885616	26.9761723007271	5.16256371222237	3.82383434010478	7.16000328244696	418.11898994382
TCGA-VS-A9UI-01	79.1910941042973	6.41793441752	5.78126094211004	1.02973833222536	2.1538640133095	8.67774127258086	25.7279286327753	15.1551648800947	4.43567112427163	15.1470085789944
TCGA-VS-A9UJ-01	2.36940115665347	2.79426642136	1.0430924614911	0.116512208465938	0.802233155706975	7.01313536055386	1.55560649341533	9.73927309990617	4.59899565222623	139.105201315744
TCGA-VS-A9UL-01	3.28540502636881	2.80307374192	2.31978789939681	0.15700506945055	2.91644666349463	2.23203840715767	2.4344290038045	8.91883221010031	13.1694248516322	849.707230906806
TCGA-VS-A9UM-01	12.1336347965731	5.36991434477	7.27828839804886	1.04135330853583	4.82322197954237	17.50991690275	17.1341487129632	11.2271678076162	9.50726793775058	347.272784062261
TCGA-VS-A9UO-01	4.20171053177775	8.35023316577	2.25054768559286	1.28571784669975	0.481295748241338	2.59780919746089	5.42263140029222	12.420432467216	3.02882812725442	26.4130038478935
TCGA-VS-A9UP-01	5.60767977319227	10.4501172523	2.41117458314714	0.169175538956188	2.07987335787262	2.18280854172886	37.7619183758539	11.9596858224559	3.92109144358145	263.13811270063
TCGA-VS-A9UQ-01	5.46693301770467	28.1280299016	2.91074810505907	0.264463711754063	2.1053211789631	3.40524614334171	24.336451025505	9.49430303957051	7.63363655278197	442.700417843079
TCGA-VS-A9UR-01	4.42329443246367	15.9646386288	1.66925525116874	0.548818062541125	1.91740542465035	2.89883482162314	19.3223506269852	15.6704741321584	9.99585699948284	121.821170851588
TCGA-VS-A9UT-01	16.1883024322054	30.930326459	13.4070277900091	0.89161083773955	18.3008297240413	48.6497297845871	10.6708793286715	5.0824636021498	8.94938961786926	167.520217817957
TCGA-VS-A9UU-01	4.0284427101862	2.19049285648	2.8366993430859	0.34839319537935	4.385309970303	1.88702452759286	52.4027133107622	14.1548098256383	5.0063499261997	37.7797527995013
TCGA-VS-A9UV-01	3.02941791586027	0.959143054594	1.52164252727671	0.230894501553187	3.58057859370675	4.42169078502729	81.014641156335	5.49486456944848	4.65968073693231	52.1788060182473
TCGA-VS-A9UY-01	5.7945131416794	3.26657790056	5.9034474742555	0.972918699657037	2.1224031012553	14.5350735136586	23.7766472916129	9.68320306062744	9.49976767804346	36.0851126367975
TCGA-VS-A9UZ-01	7.20032750130073	1.76452590762	2.10699396660843	0.697903914624875	9.956149529261	7.45037589324614	46.9424275096083	6.9909374844438	7.09571415198875	68.3825714100656
TCGA-VS-A9V0-01	2.71388917748058	7.97756813556	1.00583078097671	0.16248020485495	1.52667323822714	5.372225460031	3.22033334963817	12.9198530107433	10.8625131104275	111.615384316014
TCGA-VS-A9V1-01	3.15786894408147	2.67051836147	1.81386114208014	1.15765863437355	2.12555695137996	2.91773614623357	8.46458277192965	21.5463899884813	3.47241972537219	50.7971074164129
TCGA-VS-A9V2-01	9.24618471670867	7.52218412474	6.33323338343149	1.19328722275854	4.31274098706213	13.1035032213514	50.2062424595283	7.82022724330017	4.73983641053551	65.7025117423835
TCGA-VS-A9V3-01	8.72471764646627	6.56095400902	5.39632482956043	1.3001847557945	3.75913680923263	11.6491467063429	11.440809610805	20.6744424883184	6.63611864879303	90.3441796354262
TCGA-VS-A9V4-01	2.87491202144233	18.2806675344	0.546213936195129	0.0473754550889	0.499618872294625	3.88294458393611	0.810805166010833	5.0064839468434	6.19393317944272	81.483321956255
TCGA-VS-A9V5-01	1.89876651223	0.861052354864	1.38799943112386	0.482930239188612	1.7428012690315	2.40000442555386	5.78243256844617	6.71611292197413	7.00921907724394	84.088465470842
TCGA-VS-AA62-01	12.4942367716573	15.3688974253	14.2377171932791	0.881934991609812	5.74788729942413	27.9763345255114	13.09291864908	22.7923521066382	7.27798580013723	142.466889761496
TCGA-WL-A834-01	3.29247349973452	1.06911783457	1.28931795781886	0.14909498075135	1.84816870501874	5.47652917960429	185.847680755572	8.86834954565609	7.49061471674968	126.703345501249
TCGA-XS-A8TJ-01	7.30672061825933	3.87483321649	3.217055638308	0.364010997755038	2.0720427599965	8.46879476156429	66.21242861014	7.1259288881868	5.89028027913105	101.195035042165
TCGA-ZJ-A8QO-01	15.3857925656987	12.2017951291	5.65947924669129	0.3132578673186	9.08652979187637	15.0347233751529	33.71433866556	7.72250505311107	10.9309430891271	607.783968366979
TCGA-ZJ-A8QQ-01	3.34934241417467	0.578479189886	3.37332703088143	0.385306208205475	0.391788139890338	9.45019096305129	28.30932445655	7.36446028595009	4.13296376370828	39.5540192067946
TCGA-ZJ-A8QR-01	4.56667506412893	0.652880713885	5.31806516475186	0.604495744561	5.05654221353757	3.41542128229871	93.6801600379048	11.3564314754064	7.47576992269583	29.4638066133246
TCGA-ZJ-AAX4-01	57.4779684455545	7.93431353073	5.56351715717886	0.62052595991525	3.5432363600155	20.2708201838657	7.55085157155667	13.8231924752966	7.31138818499693	142.519689469506
TCGA-ZJ-AAX8-01	19.8683231825686	10.0174081014	10.7669780599559	0.877043914507325	3.73192537225437	11.8180056809614	11.7509676851517	8.5805555293535	8.40726203777353	591.409499623294
TCGA-ZJ-AAXA-01	11.3696566089695	0.560457626815	0.237698430344114	0.0665570704631875	0.265343383126563	6.27965978572143	2.02765353420883	9.03344419393226	8.39028401216589	149.557156118415
TCGA-ZJ-AAXB-01	5.51532365372767	19.9344957246	1.354372758684	0.105138761369125	0.2973278230285	8.03478317922871	52.5929980477572	2.78722889500193	5.26081919870987	285.29339737433
TCGA-ZJ-AAXD-01	5.48392332570907	2.94835531523	3.47319548206243	0.271078822654812	2.07207973428904	3.31861832943943	7.7164625945456	9.53871268516059	7.52124845867325	290.594256032499
TCGA-ZJ-AAXF-01	87.7556917503011	9.84181623478	4.64144712083543	0.590572308581025	11.9611186764997	9.42787777119857	40.9485877271417	10.3182296270282	8.28746614238219	197.463308950283
TCGA-ZJ-AAXI-01	3.89917699335096	0.43474969106	3.55780690196214	0.552315766599587	0.725212040800087	3.347819200209	27.4378195557453	6.16361007780071	1.89080599377234	9.05927696576163
TCGA-ZJ-AAXJ-01	7.5968001750436	0.768369388814	1.78835013740257	0.264062027908	1.20914211443963	1.45350768149314	16.1373139913503	11.0179033252717	2.46106570016573	18.17447448988
TCGA-ZJ-AAXN-01	5.50256970545433	2.75176258468	32.1218164026796	2.73769273107388	0.407079160609063	13.138677222241	14.4211073355517	21.855156192904	9.53826405180808	156.03204394852
TCGA-ZJ-AAXT-01	7.12080162655133	2.8179104615	3.79406513187856	0.162030470138762	1.13009296653875	6.56992322684557	4.22580905578217	7.39196602089121	8.14353139982758	176.238721301614
TCGA-ZJ-AAXU-01	11.3183603321413	6.61443912998	6.26088241955426	0.7210350897385	14.0149039386478	3.38940470375571	11.628766427275	3.83308306212637	5.4408091252789	47.650594020175
TCGA-ZJ-AB0H-01	12.8983352749494	11.8448395068	5.43146625711414	0.40762525002135	10.1642865014461	15.7650512335729	112.131714128503	6.16130670943547	6.5102946035795	190.66616931206
TCGA-ZJ-AB0I-01	7.6661822895626	3.53594848862	9.99464910245371	0.82286931946005	0.190011064880125	5.00452488450914	49.473005093565	6.50296075205911	5.1686367958975	90.6085322022813
TCGA-ZX-AA5X-01	32.6462449600537	4.01902435962	7.00376608590057	1.20179329534066	3.67677835069675	15.6601824085186	16.4281919409967	7.8124146433898	22.0622733766727	526.211262418287
