# Supplementary material for: Mining of prognosis-related genes in cervical squamous cell carcinoma immune microenvironment
Source: PeerJ. 2020 Aug 24;8:e9627. doi: 10.7717/peerj.9627 (PMC7450998; doi:10.7717/peerj.9627)
Supplement: Supplemental Information 4 [file peerj-08-9627-s004.txt]

Sample	ImmuneScore	LCK	Tfh	Tregs	Cytolytic	MHC2	NK	Macrophages	MHC1	STAT1	IF_I	Co_stimulation	Co_inhibition
TCGA-HM-A6W2-06	1.13425108790398	1.99724596738815	0.294615261256695	0.153165236115456	0.775932490825653	26.6000995635986	0.0355379730463028	6.89409589767456	183.929243564606	4.80038321018219	5.69082129001617	0.796001762151718	1.42457938194275
TCGA-UC-A7PG-06	32.3798046112061	15.220109462738	5.35048580169678	3.55283451080322	23.2135353088379	130.00830078125	0.657674327492714	30.4241943359375	378.230888366699	230.558143615723	14.6946167945862	3.02385461330414	4.24882125854492
TCGA-2W-A8YY-01	14.9116416047	6.401168636685	3.82122721508	0.826075559752	10.65886731906	87.522907695	0.2109076230785	22.040357562425	269.5369798587	53.0479364376	6.12994412671	1.388071795215	3.06559720442
TCGA-4J-AA1J-01	10.801740101215	6.28609508213	1.71931338516	0.189789965738	8.85753696602	25.1518532878	0.7270836905715	7.106917370485	699.73327734635	65.34856087365	104.430957711	1.073750824215	2.14473713358
TCGA-BI-A0VR-01	75.9526255269	17.80913371605	8.968780158535	0.520956914518	38.78709046665	160.614265017	1.80224313185	22.934977391455	1427.021866061	328.8824474705	50.95633085765	5.03078086835	12.2145166693
TCGA-BI-A0VS-01	28.5398872838	12.94756828965	4.83071899026	2.95603622297	14.97303447075	63.7941580526	0.542742682547	15.018638497505	266.38178208525	56.2137328445	28.68190415465	3.212389912415	4.66467870596
TCGA-BI-A20A-01	60.91760188555	14.95019272765	7.601744721155	1.71790453897	28.19439020965	205.330073065	3.7200616457905	23.97122854875	1024.119046262	204.38647460655	40.2226161991	3.71552286516	8.67991976806
TCGA-C5-A0TN-01	21.63880946	4.41082124471	2.24914998328	0.0879437511116	27.20518002795	68.0615501636	2.1744743992309	5.493030187735	1911.6645021985	320.1408598595	100.1124866996	1.636201405295	5.60839798739
TCGA-C5-A1BE-01	32.1023712935	7.73751671071	3.774086941395	1.08913998781	11.2904090495	37.2983117217	1.7941179996835	10.64780583155	1141.404502545	197.806738983	158.3900879505	3.113447889715	4.75178508816
TCGA-C5-A1BF-01	21.70336631015	8.05303765287	2.46120338327	1.56794055946	53.27594456705	81.6651177077	1.723595916565	6.848436389255	497.3182129496	25.5627039962	12.035995891905	2.2420103424	5.20508752389
TCGA-C5-A1BI-01	39.3231661937	17.4600569205	5.789630454895	3.89442343748	35.7169235937	98.192931402	0.997514128972	25.23672426915	422.0945604586	72.2505300379	17.9485506367	4.09052962025	6.40652081973
TCGA-C5-A1BJ-01	22.8156428675	17.52217155385	7.763709305265	7.36571110645	22.7203571655	40.2867765033	1.858790024953	17.35706889645	789.6358740205	165.8746305084	102.3843288208	4.58294753811	6.03747863357
TCGA-C5-A1BK-01	99.8770431005	24.6202391371	10.70223153437	0.875668201062	69.6330847853	267.169749588	2.4893872359005	26.61076657732	776.526773333	353.97615386	55.18774501865	6.173259334405	15.2393965569
TCGA-C5-A1BL-01	56.6947518099	11.0546540025	5.165733287905	0.666462277404	44.29238269195	157.739480503	0.823034867381	24.270770679275	525.3872059519	142.22531506	50.9170140525	2.56990155756	7.17393334035
TCGA-C5-A1BM-01	32.5677527876	10.38521889544	3.952808048995	0.321778680289	20.3169803372	144.11228876	0.660134836228	30.31475403431	1268.3464594155	309.11784153	41.90072280355	1.978721480095	7.06159177094
TCGA-C5-A1BN-01	5.520978648705	1.375430396585	0.349373694225	0.381713268639	11.629900850075	14.9525703742	0.3670342482259	5.535422909415	1146.8963579985	29.83426480395	55.85764350785	0.6907853867545	0.514308111881
TCGA-C5-A1BQ-01	75.05682893565	10.621103567245	5.215387265335	0.296641235258	70.4957939354	156.563617574	1.718849962965	8.74243660983	332.09525345405	115.8663687905	30.82264225145	2.70816022499	6.32100864966
TCGA-C5-A1M5-01	55.065393962	17.477656846	5.48375499024	3.46401247777	25.1864454772	257.231619811	2.015281903005	13.860733899965	1294.226597889	206.013281881	38.5347514173	3.85313216962	6.81126754311
TCGA-C5-A1M6-01	1.621134839425	1.241749625835	1.59689007787	0.314273369246	1.40701770406	240.763166276	0.32961373477165	2.178591860355	301.89722391455	16.806160542625	10.74111719938	0.432685392775	0.957836129186
TCGA-C5-A1M7-01	28.190989888	10.8602917578	3.40098163076	5.27519920171	9.698369649135	113.943277038	1.640166635934	10.9162070562	1489.6299688545	127.041110275	32.162037726	2.168915435775	4.05542525191
TCGA-C5-A1M8-01	3.038248708185	2.317026783505	0.6813102546195	0.141679655668	5.141790972435	19.2851693364	1.3286433827845	10.280660579685	197.7482507921	24.95626383065	17.21527171285	0.7522898936915	2.12528680493
TCGA-C5-A1M9-01	29.81299598125	4.64555630388	3.105439766555	0.098291201251	22.2215378165	206.645465307	1.594312093801	10.296985912465	1238.634181046	174.62008249185	17.85261450165	1.56482618358	2.59330376037
TCGA-C5-A1ME-01	14.47696531116	6.247729666165	2.278677759115	0.210274959846	23.45380097081	341.11034957	3.5526641098145	5.591241535795	768.8004641355	6.85055505299	6.733543691955	2.098556044295	3.30065494324
TCGA-C5-A1MF-01	18.471268481675	3.98948691158	1.427194522455	0.119975861571	35.601392974325	51.301008456	2.565859227715	6.27555427008	677.852265633	39.00081024295	6.275146391895	0.772978592101	1.80523686277
TCGA-C5-A1MH-01	64.5862205231	18.7321791336	8.50243714931	2.95550828099	46.00759020505	271.079837129	0.537376621091	41.53439486265	1597.4381146515	680.60935779	102.3502790455	3.407078880875	15.106218887
TCGA-C5-A1MI-01	30.47388760795	19.63103906235	8.76826198018	2.45111167854	24.85077689645	87.2843952673	0.4000792643955	13.47228398181	1085.7237564335	50.6767287667	28.98469461675	3.32036683095	6.6874777135
TCGA-C5-A1MJ-01	5.874111858965	8.170257376625	2.4691844967	0.209961028157	5.45576450953	176.780598533	0.496453255006	32.217783015905	933.7029585109	66.44391561095	5.936077151785	4.105305295145	3.58505388961
TCGA-C5-A1MK-01	26.875725936265	7.982898880185	2.877167262105	0.201171361059	11.22708001428	48.7483565346	0.8779714670195	14.587316556615	651.5874221369	147.9285297775	71.6256687075	2.22337835568	4.34370396484
TCGA-C5-A1ML-01	24.02314207035	8.1744060063	4.52993528279	2.68091163467	27.5417003392	167.053819558	1.202167707582	19.26157750695	1796.0383664825	86.67409549315	70.45499166875	3.36949667369	5.67654971114
TCGA-C5-A1MN-01	9.086958886205	3.916930380695	1.445192510585	1.05004427605	17.713909847205	13.8191160956	0.461746675297	9.94966788265	1108.23803864	70.64246265595	98.09723743565	1.47888741316	2.20960352211
TCGA-C5-A1MP-01	22.8835739843	22.51457606665	6.867603265595	1.51727542987	32.76536471865	355.786796228	0.625945936004	32.09554702995	754.5182385655	90.2763905805	22.2163463173	3.881052516695	9.45733514207
TCGA-C5-A1MQ-01	50.81316089415	14.12321979905	4.19947555164	0.209808542012	41.86825610095	535.588156659	0.337644938256	23.946546329615	626.671846866	67.78843618225	37.7803331124	2.50178467636	9.31645944077
TCGA-C5-A2LS-01	4.276389532	2.01476361637	0.572998479308	0.328009450201	5.08234527533	199.147869882	0.05112909588085	2.23314995481	306.12037361	16.350465444	7.89533182631	0.387137192132	0.695998249577
TCGA-C5-A2LT-01	50.8262498661	10.65544701905	7.828798881655	0.833141217583	65.5450537061	62.5142623012	1.155540797513	14.33859343885	250.20600842015	54.305119544	9.3814963339	2.730113506805	8.85644833937
TCGA-C5-A2LV-01	26.9560427937	8.43124878776	2.467785002745	0.159209399813	26.24070694075	103.097070966	0.2183529058758	17.669679204225	1068.074172205	172.1966567095	41.60977202405	2.08770307978	6.73691070698
TCGA-C5-A2LX-01	71.19832397995	21.93545116675	14.12698041695	0.27114393784	61.86136704765	199.606059959	1.191380212119	23.08375839452	692.4147264512	107.6254303703	31.39331066305	6.38931211983	14.1841532572
TCGA-C5-A2LY-01	61.79548910435	15.11837594755	5.386182621995	0.341920192082	110.34455060205	486.905037765	3.7174707779	28.6786129447	2106.9357514485	269.877290545	35.3524087846	3.58787898399	9.44582789652
TCGA-C5-A2LZ-01	28.83278582935	8.069144702015	3.37790774813	4.26494218566	47.6456578497	137.771475614	2.33027290828	9.206590117265	826.704163775	159.6437253565	41.3501058129	2.291571957055	4.8177253104
TCGA-C5-A2M1-01	86.55093158655	16.0579823821	10.8559783014	0.150804790548	42.47149149965	784.985041381	0.4773119698315	6.801114384245	774.7819464605	291.069245997	20.9273592751	2.879180451185	12.3856644287
TCGA-C5-A2M2-01	6.381096446265	3.41894483668	3.048270950105	0.6330477327	8.98789024699	296.722013357	4.59443389177705	2.752938470285	864.650223106	24.4417248213	15.00046570555	0.782857257387	2.28994566045
TCGA-C5-A3HD-01	11.48302556294	2.230043234415	0.9770685399125	0.760474705771	12.58906148309	107.56478889	1.100124783609	2.861887248445	387.877931392	90.35383672755	23.21900482375	0.7092317154005	1.57128343664
TCGA-C5-A3HE-01	60.66353138185	11.4133483815	5.81078436366	0.234421869572	95.00868628275	793.270439291	2.51440298655	13.67199753615	652.674418742	78.4885784585	14.09579216945	1.944711260315	5.90798399498
TCGA-C5-A3HF-01	14.2359631484	11.9334053821	5.61945634599	4.47689999261	20.95984571885	258.471278782	2.7114906768375	5.743758172715	1043.6422386635	68.21892837495	17.520946835	2.9497736106	3.7635611188
TCGA-C5-A3HL-01	15.067335086	5.84534393523	2.03978428141	0.742094388074	25.00122597475	65.3416682742	2.0260834055105	8.44692667758	621.1527322386	71.62074254505	15.7313189175	1.167859718795	2.0961763705
TCGA-C5-A7CG-01	151.3451972595	55.6542574365	31.0223822599	2.58129652915	160.723613814	302.437494909	2.995422522665	43.40957985927	1718.7511014365	578.837739888	111.15894434445	9.15660748748	23.6424624021
TCGA-C5-A7CH-01	5.90691414484	3.242558406555	1.47793523274	0.297050050815	3.92049621696	34.3288575693	0.12701583629385	6.73598253851	548.47729470795	89.4208884974	22.0412203943	1.476114925845	1.91174213722
TCGA-C5-A7CJ-01	44.80111847805	20.7989193932	7.743812841605	10.5771269338	33.75744683035	73.5406059584	2.64170004816	26.51010902988	634.8954754285	129.1355770814	32.4208657022	3.35911400026	9.20629268093
TCGA-C5-A7CK-01	3.00068753332	2.735106335555	0.6121293251265	0.851388818706	2.02373382444	16.9932178021	0.3438413892315	6.95152852734	293.18786554785	22.85674990345	43.7547496429	0.8047560959565	2.46401335438
TCGA-C5-A7CL-01	11.8557742318	4.139871920865	2.4487531332	0.671480505606	10.595658935025	68.5843162212	1.279038930393	6.732479887165	1102.008575684	40.26207317205	35.74503423615	1.40625586313	4.46048629428
TCGA-C5-A7CM-01	5.006892963485	2.57501199342	0.6006854294865	0.0708741173739	17.668175421735	31.1820244874	0.6579600650345	1.25247769096	339.01533144745	5.41606564828	5.20688326571	0.823753534984	0.954614033288
TCGA-C5-A7CO-01	9.04273372536	4.47641579276	2.14175566246	0.114372821086	18.832988067545	32.5271067473	2.804702751145	5.299047187395	194.99067867115	26.6249984952	11.83673172603	1.76170403853	3.04501451306
TCGA-C5-A7UC-01	8.636852181595	1.5726670571	1.192808516255	0.0820358061478	7.84335874051	7.75801676313	0.1809546298505	4.596315968465	406.7120448309	43.8822396839	8.96084184827	0.5281785610545	1.42715726961
TCGA-C5-A7UE-01	8.31101602042	3.792439151735	1.560025386285	0.802843189624	5.122811488275	28.9320574897	0.192857553796	3.97323559121	398.60407665855	16.52837227368	39.74289170495	0.872708515706	2.2962001584
TCGA-C5-A7UH-01	17.4396491901	7.581098866645	2.48594176795	0.217130615905	18.00640214185	55.3168875978	0.300768922757	20.944256458	144.4308073964	43.7106209685	6.388035461305	2.22232371953	4.30576591055
TCGA-C5-A7UI-01	43.51841544915	7.96955615592	4.379366921565	0.469093874089	47.9067377898	252.243167144	1.022682208766	8.487757698345	3848.9506224385	126.9918264509	48.3577530726	1.94457770114	4.41455443463
TCGA-C5-A7X3-01	30.6891537511	9.846663002175	4.135178419575	0.386547490356	34.51095222415	69.5330391869	1.77145995259	10.532342310345	351.13512591115	62.62783001805	27.8605852103	2.12095509054	8.16650819225
TCGA-C5-A7X5-01	2.11143051356	1.341161746325	0.8648234054545	0.0674598886756	1.44116040915	19.4248273605	0.092038491555	5.405111762125	85.0076452112	56.3429847944	198.540974178	0.6312064974865	1.71940608177
TCGA-C5-A7X8-01	5.578008629695	6.55472993512	2.637307997365	2.80083053819	11.54896221043	103.598081048	0.32627410299275	4.576069925835	466.92978822215	12.95925061653	5.667512313575	3.337449415715	2.80083053819
TCGA-C5-A7XC-01	47.73869769145	14.0538409085	4.39722994106	5.23034625991	102.5360549468	136.427779989	10.169759402235	13.10524513125	512.43132620105	58.46063385305	27.9149821267	2.58507784132	4.64711972655
TCGA-C5-A8XH-01	38.9462032816	8.48761732836	3.459357511625	1.68616360306	29.55262021575	104.402648044	1.0170144027825	18.23197999365	1984.671341288	343.909361986	57.8544317558	1.87554519723	5.48093859668
TCGA-C5-A8XI-01	75.57250433675	16.0910778918	7.05093184703	7.1072160679	56.6028138325	113.728869931	0.5034672612215	7.78870268961	1177.600986247	251.4037737145	125.7624570045	3.525526365855	5.52973970721
TCGA-C5-A8XJ-01	18.8711983077	11.71283687445	6.320006746605	0.176560652593	24.50956605845	51.9229065474	1.799958331204	14.9404562782	876.9416814086	141.18531718375	22.51360336875	3.883424828425	5.89287834696
TCGA-C5-A8XK-01	7.74351289791	4.640611359795	1.709915012315	0.109403946709	6.94538027219	184.665964615	0.824426006429	8.271584308935	730.98800612225	62.2197989622	26.8553151164	1.087922740023	3.99802074726
TCGA-C5-A8YQ-01	2.06850715957	4.52637810674	0.621590797335	0.518617807506	4.84063956142	39.7490814741	2.4963655772255	6.872041707795	315.4379340277	21.6604598668	12.904918138715	2.282258288385	2.33243830245
TCGA-C5-A8YR-01	124.99859313255	10.4634373136	3.750170175005	0.188515321337	49.47796765985	342.152598126	5.7442898492315	17.729463476535	373.67055655545	76.1428838127	17.1202780403	3.917856472965	12.9124547495
TCGA-C5-A8YT-01	24.66661383945	8.61881178005	1.78386981249	0.480137301354	115.4411119446	55.0587755368	5.85199239438	6.416444555485	385.867709903	13.073050283185	14.2101237957	0.9360724432165	2.18518210841
TCGA-C5-A8ZZ-01	1.54814834002	4.742406279325	1.61883295869	1.43928068354	2.507859360345	28.3080671384	0.05319098911725	8.5447292729	677.62850941365	31.27704527575	79.595619597	1.362997257575	2.59816521264
TCGA-C5-A901-01	11.69780562785	6.773995533935	2.54769630784	1.84355362252	12.5184906116	42.1327513291	0.572636220042	17.3822069341	460.1142472506	25.3632883837	27.0193374857	1.510355906795	3.21226548221
TCGA-C5-A902-01	57.811033648	14.74465030835	3.68310230189	5.85617491102	206.93551461695	445.869022543	8.75465289017	7.075474615275	923.381893755	115.11726004855	47.6869459558	2.53104194973	9.56343786163
TCGA-C5-A905-01	8.936426808345	3.539742145135	1.4593660095875	0.0734674144136	5.34617007738	55.8594519356	0.162054466282	6.813715626055	161.19595733585	6.74688377806	6.29346211381	0.6823226641155	1.89738261334
TCGA-C5-A907-01	41.6547095145	6.174049481205	2.684214163145	0.340333700893	54.7264839045	476.778168893	1.827601824969	5.597919597105	1819.5454123155	206.9310559375	34.40491951145	2.179472166395	4.54445216776
TCGA-DG-A2KH-01	5.020624556175	2.869489384035	1.394692928885	0.100647676893	6.97079049835	758.452295464	2.8460206373295	2.58803315203	528.9102311625	3.12389638064	8.111246000675	1.0308730395475	1.02061029593
TCGA-DG-A2KJ-01	22.54371602175	6.271846476095	2.283649739205	0.0881473300066	48.16852860875	404.551631884	0.312150927271	11.50731368097	1435.2622114985	19.1575161184	3.03320759928	1.76356196563	4.01871431728
TCGA-DG-A2KK-01	26.711870922	7.681092987775	2.87624407171	1.56292613269	20.0704405307	196.307152469	3.5522561042385	10.892462682735	870.3678117083	92.31667923525	14.1143797048	1.49766456437	3.93109243513
TCGA-DG-A2KL-01	20.5550434059	10.6888844414	3.42490351638	2.70062422445	14.62903232375	277.087518067	1.315600745108	26.8056697667	907.79106455085	143.3822830695	22.8223307817	4.141750702515	6.42649652435
TCGA-DG-A2KM-01	348.2721058205	73.8731322371	29.23806634255	3.6438036992	397.705987118	1101.96018467	3.744066400625	103.70535454205	1674.0816005485	303.53933528	46.2160455264	12.01425146775	37.3771393064
TCGA-DR-A0ZL-01	11.50785044426	3.50761974617	1.507797694425	0.172328439212	3.15671357208	10.8473611803	3.219293513317	3.66526094986	105.8782456771	31.53415880484	10.62653006863	1.0452299996915	1.38377029958
TCGA-DR-A0ZM-01	99.8717653119	9.396209954075	5.366537137265	0.269535161371	57.19502010575	183.200375815	1.456574696135	6.72544545646	900.435431217	147.120421396	83.4247092628	2.210322156805	6.64832747405
TCGA-DS-A0VK-01	5.510619862485	4.43354057526	2.89243812032	0.0748586915447	4.720783001375	23.0350297148	0.2159359060716	8.829005794505	266.1240497147	51.75031874205	12.427072170835	0.9128826563415	2.1121859934
TCGA-DS-A0VL-01	49.573936401	9.07778503634	4.46041183774	0.485046792536	98.2136253641	167.716572961	3.2179523330475	9.30694910973	1042.445043578	273.274401752	28.92191666355	1.834417915665	7.24493686685
TCGA-DS-A0VM-01	38.0690928216	5.33209158851	1.98011317979	0.0963458694151	27.3478275743	139.411978767	1.1162028963665	7.841920657045	1926.9500648945	178.153091284	60.26315076535	1.431139250195	5.20449479502
TCGA-DS-A0VN-01	86.51438800895	19.2894034118	9.797666108055	0.415265064629	128.77074125085	159.434166031	1.14573475227	28.45435336054	1188.509422198	218.915367337	20.61918681745	7.335897331905	10.4420540117
TCGA-DS-A1O9-01	57.38441614795	13.51972757855	6.10138167842	0.24876032323	38.840199947	120.080750756	0.9724871185805	13.129070090765	950.956455342	473.643506864	57.0597235478	2.854633933615	14.292043978
TCGA-DS-A1OA-01	24.4808704272	13.8013935667	6.21865257564	0.266366695683	35.44707246835	149.066399366	1.0327379496105	17.77250592969	1071.8269267205	217.993828463	15.5420203761	4.223514857305	6.39715637822
TCGA-DS-A1OB-01	52.2254430653	4.030737350635	1.71976205041	0.411104236389	5.053824506825	79.0928280197	0.2134071032425	14.999017114495	480.9114653974	193.0914231775	73.91836063955	1.428968822305	2.79302460427
TCGA-DS-A1OC-01	49.2062248098	11.40540024385	6.97394330975	0.281238131377	65.8630843392	178.582451348	2.702920853205	29.65986361481	429.0116628306	59.82970381565	9.63323527083	1.87846890483	7.53351928478
TCGA-DS-A1OD-01	91.7925027922	47.7348704371	22.30883219205	2.94542133182	120.0816008225	492.958997051	2.368642373125	13.22404524749	1218.979786829	389.122666085	58.44829655925	9.083706353395	12.4286960768
TCGA-DS-A3LQ-01	10.4027002102	7.574229555495	2.03104377857	0.131182675308	8.790054462785	91.271817603	0.422646324314	23.22986641375	218.32997026745	71.8280329649	30.7756656615	1.366580602985	5.56247167268
TCGA-DS-A5RQ-01	10.908915863395	6.72431881255	2.59677144361	1.35845169615	12.36068626893	176.76425311	0.3922759359925	11.364935477725	953.8537881775	118.1235572115	27.67701429685	1.62416669338	4.55168952063
TCGA-DS-A7WF-01	21.21220965805	5.0099505381	7.989927898525	0.415212803218	10.0930270641	113.286176214	7.4399624269685	7.137489163685	2231.480679702	300.2877367565	93.2668833941	1.04202122894	4.00523671027
TCGA-DS-A7WH-01	9.338265068265	7.35335951767	2.148315064525	1.36746477217	7.38167003432	122.113584409	0.6991382759895	3.50778467695	373.2159326866	8.667961643903	7.045283993735	1.863490039295	2.26233833691
TCGA-DS-A7WI-01	24.3595573008	3.820292637585	1.54647838329	0.0732291519094	44.38395858815	40.3816147289	0.9965564358645	4.379844622975	384.70610624365	41.783292804	19.76139073515	0.94569898173	2.29147706682
TCGA-EA-A1QS-01	14.276744475905	8.523760505985	1.987932054465	0.127068366664	10.734566777305	158.721267814	0.783689109005	16.436158063745	462.48453698835	68.06807234555	10.113168446535	1.70116287855	9.90352366533
TCGA-EA-A1QT-01	31.3466134698	4.693224533045	2.85087361034	0.817733584098	25.7869276655	24.6873953759	0.7139881622435	13.11311076272	251.6489653735	141.1624335153	111.197861618	2.15311224241	4.21311026616
TCGA-EA-A3HQ-01	24.57828117065	14.03187319735	5.54983604861	0.715745835226	22.1938189336	127.185979125	0.9215338439645	22.82741942915	651.5226964384	158.113928112	16.1695699983	2.95104983348	6.37458588739
TCGA-EA-A3HR-01	6.484239348545	5.85977555027	2.10454208445	0.854425101822	12.8446178881	31.1313079558	1.37669813379	9.142912523665	264.24948227665	36.6971552392	15.51002906545	1.129643957381	2.71399152666
TCGA-EA-A3HS-01	24.15340438305	9.05886864272	3.080032540405	0.646863886374	83.2598403031	82.8059020827	2.1541027811965	11.649400852935	1116.288986052	156.9877752379	52.256501154	1.68923348	5.29973407243
TCGA-EA-A3HT-01	13.9784157231	9.27588524032	4.537979291725	0.164657295127	8.368010039295	80.0848377808	0.4200785845285	17.57650238742	1047.27744483	136.300836839	16.6937795931	2.69158066547	4.65709546041
TCGA-EA-A3HU-01	177.473029734	30.3899486005	14.12826525205	0.893013388251	257.74569074	146.959111483	7.420218762235	19.5219053047	2001.3501509825	388.064386826	92.343651487	4.47176836024	16.2958856767
TCGA-EA-A3QD-01	77.02168682535	38.8175983209	13.98061796815	0.410953286904	88.24213213655	275.83750842	3.572893918005	45.22779506215	1234.924037364	289.138653098	85.89970843815	7.2406728388	18.8240420754
TCGA-EA-A3QE-01	113.6397180192	29.85772503885	12.5234873827	9.90262488226	100.50469664475	118.816339731	3.237562164735	18.68601190489	355.9496418314	246.3139988185	46.0648214385	6.402741893135	12.990437183
TCGA-EA-A3Y4-01	137.296003198	18.03934856375	5.8735350657	0.251258158127	169.2573624762	408.190517492	5.874254550305	9.14902991997	1554.134521441	208.9133742475	12.68732415095	5.108110951795	13.102558983
TCGA-EA-A410-01	27.38049997185	5.77713432946	5.931762125385	2.63736343114	19.5121977958	31.0482710392	0.641627445878	8.516834776775	351.4240758861	72.3548591354	13.92911858445	1.2242346860965	4.05538585343
TCGA-EA-A411-01	9.9497783418	8.834176890975	3.390478944445	0.131208943847	7.89564270522	66.9930285643	7.781947338229	14.1366184942	570.05324057935	36.1181875252	11.12040908065	2.15940109844	3.25239139594
TCGA-EA-A439-01	26.9251936999	5.159618274805	6.2919504171	0.28292327226	33.46535576685	290.3393455	0.7054966953795	9.31961247579	1539.854266236	215.0626167265	36.91709049345	1.28957672415	4.5667641835
TCGA-EA-A43B-01	53.2349048566	9.793420482475	3.579149290615	0.0879350910356	74.69040922735	168.841759972	1.129170554581	6.814799090015	1994.3088590115	156.1251541295	60.25025212045	2.236673331785	5.99795548338
TCGA-EA-A44S-01	24.59605605485	7.51953689443	3.33839013865	0.53431683077	28.9518050482	69.5323610393	1.2432536390365	15.5366205256	741.640493834	32.1397791462	20.69590325855	2.057399979385	5.38861238068
TCGA-EA-A4BA-01	0.626675905757	1.29514988756	0.63493114687	0.372679532456	2.057715927808	55.0832310795	0.76988476376475	2.227744242525	78.830630453105	6.14343487518	2.26486648844	1.005335381694	0.389750828869
TCGA-EA-A50E-01	7.14116860786	6.33524687819	1.380197076905	0.135632479768	8.05814598816	54.9701740684	3.5397950655705	26.76052172145	208.7388479606	41.3979807113	15.92900680515	1.33944938101	2.61974068639
TCGA-EA-A556-01	14.977297661925	3.82646257148	1.309822129715	0.168407757355	12.001540770625	46.1547577519	1.621937990301	7.47294765988	470.71086595815	130.5331137973	79.32838350805	1.348100001357	3.64406343299
TCGA-EA-A5FO-01	3.90368476302	1.31950926878	1.0047632924785	0.101015226654	7.893932521455	57.4571478232	0.1945758749868	3.507432237205	873.07383116	34.2526830132	11.460288287745	0.4812056096245	1.15310929392
TCGA-EA-A5O9-01	60.3548721931	3.49003668846	2.243305546315	0.0342649394605	15.77182126847	193.373969244	1.41303244834	5.352145833125	1614.824604884	145.5350579045	75.65199595875	0.6916438260645	3.21396243845
TCGA-EA-A5ZD-01	27.85695122305	13.87526753535	6.241754900765	0.486156558378	12.73128210545	173.104477766	0.973639796241	26.10464184705	1012.9385892245	347.2378543195	38.5787593555	2.646110439225	9.18401776477
TCGA-EA-A5ZE-01	19.1434464758	17.3731358047	5.44588421405	0.281575026758	62.0077595385	332.220306709	1.679594587335	21.664940779675	1576.446498337	111.7548769755	34.1546879352	2.35951637721	5.78399520885
TCGA-EA-A5ZF-01	2.56070387389	3.013990783115	0.770920509928	0.0701280036577	3.0515608309	147.625065689	2.50156607333	6.82686345646	654.47618752535	15.2742292088	10.11934266311	1.21662215273	1.45391808683
TCGA-EA-A6QX-01	26.12425348205	9.73277781486	5.19331803894	0.294094728982	30.10677505995	58.5342905721	0.6301989534645	9.30790619322	1380.378622095	142.8791076175	236.0702566735	2.30620880479	7.78449472907
TCGA-EA-A78R-01	43.7811933082	6.43569067002	3.73073637823	0.0803879669377	15.022711837245	63.525655022	0.461223016235	11.503971584955	1557.998032906	167.55685376125	72.5910981987	1.73800335988	5.15728000897
TCGA-EA-A97N-01	24.2852317841	6.226935228105	2.013977429055	1.21304945736	5.16016410046	59.1150627629	3.025247342461	16.5933900672	462.2822763969	103.80727877695	25.92190035765	1.77245864694	2.35985914413
TCGA-EK-A2GZ-01	23.31130591155	5.888801359205	1.59580874967	0.456999331331	19.3132707887	29.257407676	1.146164656222	5.70137142193	639.84092329195	58.94297288615	6.832347990705	1.569906327165	2.33107063065
TCGA-EK-A2H0-01	15.95356528795	3.931014488375	1.04703736727	0.146482760053	26.13812362185	66.2586866466	1.45287015045	5.2060680185	440.169851106	55.61646178965	150.2802602785	1.24334751894	1.7010868089
TCGA-EK-A2H1-01	54.164597608	10.9818307444	3.981057288055	0.129650459673	65.12852511345	160.594936474	0.767683785601	29.2751618141	1523.817795854	294.5079132735	70.99754958855	2.930516568105	10.3544309129
TCGA-EK-A2IP-01	14.3983488889	3.20839596129	1.37544605867	0.33142308952	13.374848654435	21.7794184405	0.875481152874	16.2448480585	254.3347513703	31.64635330835	14.6217478973	0.57811176658	2.70373348447
TCGA-EK-A2IR-01	0.956991575296	0.6636046013225	0.798110983764	0.100769661913	0.247623591837	4.04945047071	0	1.68600861082	54.520941547205	10.56074252178	7.3412758881	0.4733528263465	0.693655072493
TCGA-EK-A2PG-01	12.51469098074	2.08144654907	1.15803328602	0.435529042832	10.900922924955	14.803921887	0.299655822837	4.62473399137	47.073877772865	7.400617469575	2.319877356915	0.6556302303235	1.19501134436
TCGA-EK-A2PI-01	19.22704167704	2.13770613192	1.657034442267	0.308545702304	7.884771680405	23.2370021604	1.2776124190595	4.61565785549	276.96718549835	15.83097692665	12.1531468793	1.20398162933	1.82546504501
TCGA-EK-A2PK-01	122.3428546324	17.2790379174	9.71069459284	0.505849353168	395.1975727625	176.739175697	10.787319102805	9.66282353037	1216.985629438	83.35713544865	38.8869546645	4.341678830315	12.9157185114
TCGA-EK-A2PL-01	18.2155807885	3.2510209734	1.679510311745	0.241455906465	14.14291434626	33.7239133218	1.682663208434	2.8836951051	157.47501382275	38.51296827465	27.57299786545	1.1374423066	1.92542103023
TCGA-EK-A2PM-01	1.38670370334	0.717363194457	0.7726923534005	0.0249162848904	1.37126827942	5.64483645569	0.009433649005	4.845632677985	48.735991158005	3.261722324225	2.31711083631	0.518695121863	0.570005506676
TCGA-EK-A2R7-01	41.46206424125	13.10445232605	5.088383981605	0.189826565641	25.76774990365	121.144907025	1.0953506043235	9.27928976264	612.1161021295	43.18396650325	8.89712778714	3.34971785901	4.82531172373
TCGA-EK-A2R8-01	33.81432978695	4.96567127549	2.280463429885	1.05111892874	21.60022225225	98.7192984626	2.26361919967	3.915253194965	953.3479714645	176.5595550065	15.7096383208	1.065758026616	4.2660099053
TCGA-EK-A2R9-01	34.6534681205	11.02849626295	9.456959986815	0.58583908192	40.3238419346	370.513210592	0.2396871263335	20.63445633829	593.86647487	139.0651891587	13.10751922915	5.29688888904	6.41599325599
TCGA-EK-A2RA-01	48.46588353335	16.2569444633	8.676097597465	0.25921188239	65.03820061255	245.622919387	3.28570292818	17.60803143571	1592.5904588475	443.74872315	44.6776455297	4.482058322305	9.23194332778
TCGA-EK-A2RB-01	22.760624314535	2.119316468835	0.924093398848	0.0599404089211	41.937889800485	65.6128910449	0.8065633460635	3.29573538245	975.949024428	46.45650313365	23.5426334652	0.980126237827	1.61787860273
TCGA-EK-A2RC-01	20.0909045648	12.4249394032	3.976034321995	0.452354519581	44.1219792533	132.860323127	1.702226513315	15.80177793365	1059.976524187	102.0312621444	26.5122777909	2.4592426222	6.63005854955
TCGA-EK-A2RE-01	1.3103188155	1.224171963455	0.5781822139895	0.101066311233	0.8688921318485	43.7552621613	0.15420731707665	7.15037917514	351.61295372575	38.0819798939	26.23492632455	0.6130537194005	1.29311210148
TCGA-EK-A2RJ-01	92.67691944685	8.98178369601	4.520446599965	0.0961735803598	71.2681744025	186.728278114	1.96777393694	13.215770566295	1001.416106968	155.381076782	30.0128718979	2.51586016192	9.74187369098
TCGA-EK-A2RK-01	59.0148397629	6.586170338395	2.89989763964	0.200596806817	29.4181282101	201.26134641	2.866421926695	10.97081487515	1804.9586322445	306.129513452	33.72278929085	0.778372140269	5.02024721567
TCGA-EK-A2RL-01	5.036237123	2.50485593762	0.858884218785	0.101956408788	15.70666252599	256.084543647	5.098452538348	1.66681740199	1081.8256886575	16.6554787904	6.95953092939	0.955736579854	1.16193822103
TCGA-EK-A2RM-01	3.534170351465	2.953997355495	1.53034375786	0.0359319908243	2.791123446625	80.3616117223	2.360956300751	6.042042148235	1577.624023281	88.7035640581	56.40675778085	0.9781379729375	4.14026820602
TCGA-EK-A2RN-01	10.599762062165	2.62452059372	0.8347343915075	0.0395116517846	1.5110070497125	12.73165525	0.70970508423565	4.292813828455	84.4828918851	54.0335817907	21.86381783825	0.4280767312705	2.60541335482
TCGA-EK-A2RO-01	14.50524372705	2.81263345994	1.0752871780415	0.0732411582159	34.94681123015	65.1600051344	1.536166009127	4.09433845369	911.810816784	71.77975253615	42.24600413505	1.17175926845	2.17982457465
TCGA-EK-A3GJ-01	103.24187581295	9.016943176805	7.07544601062	0.270694503882	72.3235361431	392.751385143	1.2111886949245	23.26674537806	1944.048436298	565.0165658525	77.4887885426	2.423468049705	8.84378810916
TCGA-EK-A3GK-01	31.5136600233	6.374476945725	5.98689604747	0.178846393091	37.8358869338	274.725280987	2.96446481435	5.472631499575	409.24492022705	69.63934494575	44.54911350925	1.675989006375	4.01358301777
TCGA-EK-A3GM-01	3.313900112405	2.071242001225	0.4847103913265	0.373442676483	13.21766625948	75.7921049331	0.2368187094806	2.96015380344	571.9468950935	15.8191379555	40.0073479812	0.7709071263235	0.756835910443
TCGA-EK-A3GN-01	1.17383741219	1.183943621405	0.184489126236	0.168604148129	3.012883406145	45.341485469	0.2519410779505	2.14103974794	262.0425708279	11.09066046779	8.28625512312	0.297528135687	0.423545363007
TCGA-EX-A1H5-01	10.12990579382	7.466378418375	2.88025442965	0.802789550773	12.369195081655	24.3736918723	0.5212349694205	3.698492013105	509.0679566397	79.414196204	33.9659908099	1.012577511965	2.45724511393
TCGA-EX-A1H6-01	9.033417403065	2.928366669555	1.4298753066635	0.203032153958	17.856119928265	65.7242804985	4.8799120663845	2.098830336265	106.7886933366	8.95242679376	32.21454700795	0.978794970515	0.970284139849
TCGA-EX-A3L1-01	17.5687847908	8.63668379681	4.63606548785	0.103677704498	15.3509824872	40.041115038	1.990163848165	15.65666992104	1168.428370222	44.7532312804	12.74038248175	1.98673865924	5.01888118007
TCGA-EX-A449-01	4.629954526725	3.315348079325	1.372611264415	0.202301433893	13.678913330125	215.723982346	4.10147655708	4.504068177295	830.59341187725	14.26473304675	27.96041916575	0.5086959739795	1.33943825231
TCGA-EX-A69L-01	91.8918118169	21.36213738215	10.429480123045	0.385941699279	78.37717595375	512.135648929	3.043126934435	36.558127312715	1679.583567758	403.796708792	39.92607892965	5.25263942632	13.5059318711
TCGA-EX-A69M-01	45.04447241325	11.64696759815	6.38429345123	0.855376868707	50.8804117111	315.367250075	0.932267729901	22.81105134628	2191.816849136	275.9006392595	18.90686968005	3.032889946555	6.6719824449
TCGA-EX-A8YF-01	78.24592901925	16.4042901775	6.29621959323	0.0582815157575	59.42227397885	314.765964126	2.58183126197	8.35986467502	1377.3323950435	98.3894609085	23.7525574787	2.798712357215	5.89370835195
TCGA-FU-A23K-01	36.93918955025	8.760987261785	5.503640188055	0.361086567723	35.2543336166	150.098910529	0.8486077268145	10.96609209759	1007.0588128735	67.27562841845	11.9320351678	1.905395216845	5.9438150207
TCGA-FU-A23L-01	48.5882111285	16.37192073785	6.605898711475	0.366985100994	68.1712849341	200.313473357	2.231293264535	11.97893105384	1620.679939322	243.3823177065	64.9439597968	3.845690151295	7.85136838109
TCGA-FU-A2QG-01	56.56940961895	4.84004867627	1.87111083524	2.15834655184	78.8092322488	93.0258532629	1.8821106425692	6.341701460515	979.6612352845	157.195369524	27.1944558772	1.54356482939	4.31992218151
TCGA-FU-A3EO-01	12.599355799515	3.37890925565	0.7671492774115	0.0355012752445	10.581064510765	286.171618784	4.678934425814	9.148312254325	904.7094814545	5.003570484425	6.47144706856	0.6563192195795	2.2323603775
TCGA-FU-A3EO-11	4.0977220039	3.39053718193	0.730409580756	0.255400705522	8.196470915455	101.815581967	0.5543857471475	1.7240284048335	751.07371733955	21.72947479526	15.5417516711	0.5929770279535	1.52955625104
TCGA-FU-A3HY-01	9.207945347845	3.56329984665	0.481981165786	0.10918223731	38.691124041945	7.87594298439	0.869761835595	3.85220427016	169.9908460578	16.265994484235	5.80455184425	0.653058933913	0.96915908293
TCGA-FU-A3HZ-01	33.32028649195	4.64464823178	4.468204247625	2.55180251223	25.43902476355	30.0657909454	0.2262116613705	7.13250028776	185.94368582405	33.7822847182	5.05265437535	1.93100317971	2.71439560943
TCGA-FU-A3NI-01	17.5188006767	8.688773670825	2.397695502965	2.76374374022	13.211556057945	124.828246913	0.4727524146915	18.85302699975	213.60443334245	68.8137946319	15.39970268315	2.403969127915	2.76374374022
TCGA-FU-A3TQ-01	12.78311560935	11.09921454555	3.019891761655	3.5647336931	11.56419570333	106.300121987	1.144354905008	10.136407082705	323.09644187875	76.3647543028	39.0718891195	2.007697829505	3.20828655507
TCGA-FU-A3TX-01	13.5662804535	11.01432298145	4.741163794625	0.355775077485	23.89905232955	56.2500895985	0.4419869554145	16.615069686285	400.90131436585	47.38288428545	10.60111458223	3.65468900684	4.74623509711
TCGA-FU-A3WB-01	8.540788025345	3.70501802423	1.56818471214	0.744973123038	12.504664684495	56.7758305031	4.48110489313	4.10577654709	784.06416938895	78.93212941525	31.46139318625	0.8668304568215	1.76863541996
TCGA-FU-A3YQ-01	34.2223908934	15.5802977985	5.74828376003	5.33501560606	30.09981197695	166.967160418	0.895091987026	20.98941513627	700.4131538685	160.99491205475	38.4577972283	3.980874990405	6.69442706205
TCGA-FU-A40J-01	38.3133532645	8.878005869845	5.06708898658	0.19718285257	52.5823678938	292.356183361	4.7542855737	4.25151583203	929.8051582025	23.07643137115	48.0918735577	1.0408827357	3.10037481894
TCGA-FU-A57G-01	4.47185761027	4.67919537811	2.42346130858	0.336184268242	6.89980488827	77.8200427265	0.35286116301925	7.793829655675	285.08108185515	34.80500474865	11.1823799525	1.88174419924	2.29650103407
TCGA-FU-A5XV-01	16.88719747075	6.266040178475	2.490162081345	3.25483505948	15.7253548035	17.4220068633	0.43556006250325	9.993425469575	70.3033978048	39.67240955455	23.441522198	1.3130431385	2.78965293317
TCGA-FU-A770-01	13.5938601382	6.577201275145	1.42435722451	1.04523590938	11.5537753965	140.225871333	0.8440275933845	7.626216622515	513.435940707	8.45381706436	17.95984768775	1.25923716518	1.10652323135
TCGA-GH-A9DA-01	30.55685226215	8.07548325107	3.436054253185	0.30680891864	23.57045544845	52.4672864025	0.383015907025	9.93922754854	400.44343583125	105.4950189769	23.3263989937	1.86264167271	9.11994334697
TCGA-HG-A2PA-01	43.19901760365	9.536382327475	6.86450794659	6.53443370953	54.1119634716	133.460434265	1.93600583755	13.01704074505	669.2868495666	85.9015300376	33.56941986755	2.457096808255	7.41550360718
TCGA-HM-A3JJ-01	19.9540958711	11.61212189105	4.85504854022	0.208138661272	35.30362316545	401.34376973	3.70723694682	15.464341996415	1613.210743643	234.2766334375	69.21798648255	3.012085573125	5.83868216313
TCGA-HM-A3JJ-11	5.968916361485	5.908668093195	0.98700004516	0.0892085322368	13.598596598415	62.7975964093	4.266178147797	0.642212486116	630.3667652999	24.08839051722	11.271318579165	0.6775741873215	3.24285858841
TCGA-HM-A3JK-01	11.692512307655	10.201964316705	2.755889631175	0.338563628303	15.524111700945	78.035041681	1.9234286520075	13.589462787815	762.1441242994	82.18430778795	11.04758876655	2.246888307225	4.23056187148
TCGA-HM-A4S6-01	47.8925105047	16.7993645306	5.20715947187	0.421687011234	66.23166792385	123.682897181	1.8099130824285	41.2366071512	355.7638435688	370.859095742	28.3968532212	4.674137354435	12.7766350218
TCGA-HM-A6W2-01	12.076917378735	6.04950888366	2.096238526715	0.289118221162	5.91984314106	54.8918219661	0.399086359186	7.086971809455	643.99587020845	19.78742419055	10.89226408649	0.98346616732	2.47577933347
TCGA-IR-A3L7-01	1.924903407515	2.650191757085	0.5189200117775	0.178018408523	4.76957788221	53.0028852885	0.522809548811	4.17893450593	314.99664267215	4.79080557726	22.4739513955	0.56477774705	0.697822125138
TCGA-IR-A3LA-01	10.095909013165	4.37580093437	2.05591330559	0.188528968771	11.090579837765	101.592870477	1.3004169304385	7.19238149159	306.85362021255	53.54754572675	10.52484444625	1.05919488923	2.96372874634
TCGA-IR-A3LB-01	14.18542652475	4.966603893895	3.62921131119	0.248244757737	14.8048867953	54.078334234	0.607085621581	3.89816767752	750.7512322368	49.36058906955	37.5386064512	2.456128775305	4.1666477427
TCGA-IR-A3LC-01	27.9230941785	6.38582082527	1.275215168205	0.999410420221	34.6587273913	68.0723690101	4.18779373022	5.892717860855	809.17008452085	33.45875971285	17.4326870234	0.932096386774	1.91457508795
TCGA-IR-A3LF-01	22.631240594585	11.5631101964	6.01630955781	0.248048035266	20.035996624935	246.662823053	0.755721475752	10.17414055992	801.1223495335	132.70857363005	38.9975271204	2.63620720643	4.18599174024
TCGA-IR-A3LH-01	140.8596523315	36.2619334022	12.40102186875	0.609475491831	86.12358432585	368.370507333	1.779767536416	65.326416228115	1864.286307777	944.8059041095	54.37886879445	8.393347258935	17.9959516736
TCGA-IR-A3LI-01	0.4336070084105	0.2744210458365	0.16438432557695	0.0704797075612	0.6832405884565	200.264352739	0.0777526673708	0.789029736117	1056.42254697375	7.012981770385	8.109540022185	0.1493563881925	0.228324794991
TCGA-IR-A3LK-01	39.6060002033	6.65923915372	3.47289277846	0.158145591993	21.8698073425	111.543156579	0.14084919592515	15.99471965334	263.52391933505	258.1367245745	21.38633741325	2.7360201585	6.03887299996
TCGA-IR-A3LL-01	120.167219223	14.59826133945	5.84327219359	0.215856661536	80.9081417425	165.619729074	2.60129650306	28.78826648945	1050.5730107955	161.8713243025	59.4803334377	3.170317942565	12.6953151982
TCGA-JW-A5VG-01	109.46519833	11.56681862355	3.94455889457	0.905654772975	223.734991292	191.764197804	3.98363988666	17.49761044639	2199.7257778155	431.304554892	109.4267118385	2.253231289235	8.97621527915
TCGA-JW-A5VH-01	5.576744706535	1.526156599185	0.4932136784915	0	6.10549327559	7.79520474977	0.1455279025435	2.59096604329	200.682860732305	11.21534274613	3.522049412755	0.252253573413	1.63208952034
TCGA-JW-A5VI-01	24.5162905904	10.77875274475	4.144289069785	2.79097616486	40.274864322	80.606884116	1.077960876342	14.50016447615	669.781098469	124.7597534397	36.74330155025	1.804926002005	5.82943354504
TCGA-JW-A5VJ-01	5.99160971325	4.515637922055	1.49802309715	0.0801199227327	6.007084465725	36.5375936188	0.13800655983625	12.64181111655	245.2418692764	33.4618321445	7.85825704517	0.98737496745	2.77147060861
TCGA-JW-A5VK-01	3.791446271675	1.628150455075	1.1019011700405	0.13784882998	8.18696088618	13.193939099	0.088016276003	19.109350819005	300.08063441555	10.827012952005	3.414016019055	0.74018442692	1.19674892254
TCGA-JW-A5VL-01	45.60227462935	11.87338422455	5.30672004499	0.213771274362	107.7719753658	308.831383847	1.47671994164	36.0157355255	244.14387889945	373.528136862	38.6891041978	3.106696047495	10.7503422719
TCGA-JW-A69B-01	1.97439981493	7.61360754541	1.67591515897	0.151517094879	3.33234456894	60.2585997665	1.1694891369528	19.960859518045	793.7548587115	23.7315237655	64.25054715425	2.61974912819	2.74433024356
TCGA-JW-A852-01	8.71483633703	2.702011592345	1.71649756632	0.081997134947	12.71609694993	91.5560880614	0.0372907652262	6.327649906405	1222.1240369495	41.42266082025	25.88152887005	0.833988854149	2.58084682079
TCGA-JW-AAVH-01	16.12515062535	3.97881919015	1.76486654961	1.78120577152	25.71337906955	28.6643551012	4.73093633432	3.28675352576	444.5655035441	18.89272562932	12.494716028	1.16764506688	2.05436630651
TCGA-JX-A3PZ-01	29.1551372532	9.57065612093	3.48389067478	0.107054913508	44.35032232975	484.901945304	1.425681250097	15.837770750035	722.033329662	165.0824850845	8.291197722105	2.79981543198	6.49537706237
TCGA-JX-A3Q0-01	31.11482935775	13.8921561107	5.256246310065	0.954333811335	39.08985972725	198.059900484	1.595939136995	20.218689474875	1841.588568239	493.9038490835	76.40879935415	3.79795480421	10.1715864364
TCGA-JX-A3Q8-01	52.41546592175	6.563766620945	7.331251263325	0.29801310875	64.91613750725	448.953384806	2.032761136005	10.3932137418	2095.2376822915	174.857512296	18.97954701315	1.012908053492	4.88093113987
TCGA-JX-A5QV-01	45.87333662775	7.663687233725	3.443142500515	0.196436881331	26.2303320147	129.594526965	1.0706788784535	12.23846652142	542.57202622825	166.96614912245	10.82123786925	1.415875649095	6.48978951389
TCGA-LP-A4AU-01	33.74811421245	7.09199101312	2.81743815331	0.763815015965	37.22620915865	109.978257108	2.4914591519125	4.42459984379	880.90175577275	141.2044571965	50.2222742356	1.300913062435	4.15758064951
TCGA-LP-A4AV-01	34.3981850952	5.633584214015	2.710959557385	0.106336424911	28.2898256675	155.535951224	0.6785907246095	26.3712002342	1461.6817528855	106.178425219	21.9296412463	2.202300750355	7.85635577068
TCGA-LP-A4AW-01	7.389289814955	7.648318808825	1.950791882175	0.176693090675	9.33026747778	58.7955897353	0.7864077106975	6.47192453745	357.30766871275	29.02085494545	15.0034026851	1.722384878925	2.74746357833
TCGA-LP-A4AX-01	121.4142347505	23.7554208951	10.26605004137	0.322333493543	126.527169673	160.311383202	1.3336491759875	27.03167482764	1226.9075540275	418.175069643	86.02767895515	5.76340897124	12.7842147889
TCGA-LP-A5U2-01	26.02682208245	4.528581751135	3.58405029778	0.154177367131	29.1948758853	55.7608550081	0.636774882367	4.22444786512	649.1902503601	179.7444898465	25.41038291425	1.246630737855	3.0453675428
TCGA-LP-A5U3-01	63.3911767204	9.274280299335	4.20819254946	0.154918272698	41.5704645758	84.0942521401	1.0782082951785	21.682821047925	1525.983005067	320.1485856225	147.6321389785	2.279253586325	5.15874712995
TCGA-LP-A7HU-01	47.0955811236	10.60278961355	6.3963388901	0.108357351589	30.5994756055	154.96358462	0.822285891761	13.32467139021	804.85162987995	226.370363928	25.43453512985	2.159272894165	8.58927016984
TCGA-MA-AA3W-01	151.0724645075	28.9792410046	17.43678710375	10.4370243272	153.091368855	262.961989923	2.207545390021	42.77923674025	1912.8386895095	473.52202916	43.5626421418	5.2820529224	21.2182496625
TCGA-MA-AA3X-01	5.96715072723	8.71178626991	1.382282883375	0.972578035119	5.749255213865	45.432101886	0.225547204648	37.1598439658	335.465399706	52.37562543075	35.2737287206	1.601582808555	2.19989936185
TCGA-MA-AA3Y-01	73.71796186495	14.01069865665	5.887817200905	0.128940342236	146.3766483812	233.868064494	1.360473617913	22.585886931625	1413.592132647	760.390703286	42.26423266885	3.48447877608	11.9044373706
TCGA-MA-AA3Z-01	80.8179826411	17.70835410285	6.731291039795	0.20906657502	99.9837272148	180.389521808	1.112473842952	11.35945184169	1996.501836868	448.0655407605	63.4233966675	3.190202235655	8.10292869861
TCGA-MA-AA41-01	25.38050296255	4.885452097095	1.377657278645	1.14094615854	21.24549593705	29.8234329319	0.210600694321	11.7800811152	850.46718442415	144.469463976	13.5035758036	0.9759636171	2.73214468205
TCGA-MA-AA42-01	192.749760909	43.1902019525	20.20354630415	0.562062031157	241.612484379	495.821748582	2.3946879283905	41.84280415108	1127.6890320635	318.2285836515	30.4296936288	8.31544688747	18.4233952162
TCGA-MA-AA43-01	6.89803904389	4.72898194639	1.68164753939	0.675922183643	5.524649677015	54.9948660397	0.237734335279	6.58214419526	514.9151088795	106.81919888955	14.3692314078	1.370854459445	3.25038926918
TCGA-MU-A51Y-01	46.93298465735	23.9657237237	8.119281575065	2.28765945915	33.27403998825	361.29442796	1.6217156593135	30.8644244651	1321.3578279085	312.996802391	35.8557245116	4.441099201525	9.57596127466
TCGA-MU-A5YI-01	27.515943945215	10.286886003475	4.69787694339	0.301042600364	28.724455449715	167.496403243	5.815614988575	13.444071901835	661.6884288135	81.0091408879	20.7045119752	3.03015507166	4.37831787166
TCGA-MU-A8JM-01	39.70263913705	7.88537995934	3.477752166335	2.11000782525	34.04033471755	92.8340337927	2.2747492851575	6.839604388745	288.4218698686	15.196130624775	10.505842949135	2.932195555185	3.8353602343
TCGA-MY-A5BD-01	15.93347507145	4.94278718034	2.334191080675	0.329668207895	22.39602442575	146.885418916	14.614485011365	2.707781316705	1214.658717546	27.63184183555	8.084661506685	2.059705982975	2.12282140267
TCGA-MY-A5BE-01	185.273229026	76.3282304621	29.07435641315	0.352522934732	229.895002818	272.827776657	3.883883089925	38.49418746499	2023.6976822515	405.498456733	73.4156639732	6.87933513641	36.6708419616
TCGA-MY-A5BF-01	65.37925924185	11.7803983198	7.769817751075	0.269185147561	65.3485063057	402.310074956	0.8261360380025	22.98964873715	882.183101608	317.550312482	72.09800186585	2.954766536605	7.91194826522
TCGA-MY-A5BF-11	7.17206392326	8.97782567774	5.604170804815	0.370635119378	13.277736575615	216.312201889	0.5154055726435	4.490486291145	550.66777829355	13.033766333855	5.330867639095	1.940428112915	3.80464381924
TCGA-MY-A913-01	40.12363232915	12.35222605435	6.005543946945	0.284314185956	36.49532455595	100.842617707	0.709512378849	11.28668836301	1140.558149046	835.799371817	255.03935446	4.86154589021	13.6853694637
TCGA-PN-A8MA-01	24.70568909895	9.19262765074	4.25613688882	0.100008051669	24.9588968512	178.944872556	0.769489305343	3.74717369492	2177.2696871665	68.06483283785	10.98382368675	2.24148789556	8.95182481425
TCGA-Q1-A5R1-01	6.460666093165	6.46992354053	2.44257060437	0.54254340518	8.52738155096	300.710142012	1.24969732747	6.68487460081	807.30550877555	17.85810014505	10.285386918325	1.895801722045	2.98704729928
TCGA-Q1-A5R2-01	45.94115461405	7.492243715555	3.43676167778	0.126913883426	33.82839394295	181.806512009	0.8780735197605	14.520454036425	1496.0358586555	143.6902209415	39.55845184045	1.993242340245	4.57417989983
TCGA-Q1-A5R3-01	27.749558188	4.189949562435	3.32699415044	0.328290239091	25.068960905	85.6445997717	0.8446051688275	15.85816436219	992.030687814	31.7898864158	21.0389546884	1.2127483021675	2.59634350413
TCGA-Q1-A6DT-01	5.07119227117	3.22451849859	1.361271405625	0.321409351332	5.5869369283	35.1726345473	0.02436182814955	12.2056097815	208.21940358425	13.34795298705	4.760295712355	1.25233243193	2.31282521455
TCGA-Q1-A6DV-01	21.48681130995	6.4364971765	3.585006815305	0.254954090615	16.50516949695	111.279995047	1.7077693585895	7.504838890835	574.308412034	30.996343748	14.38695851581	1.3188572218	2.36216082086
TCGA-Q1-A6DW-01	33.2584160241	7.020085375735	1.987182637335	0.252798845522	66.8654558233	78.6888782139	4.075260525605	11.695988795295	687.04852835345	33.9313446347	21.47186249145	1.23253181984	2.71201223021
TCGA-Q1-A73O-01	46.68299487845	9.619861380855	5.918120314155	0.177306535368	63.59832824245	130.390662084	0.5991974920325	8.61835609798	383.992654959	366.8317221435	30.42668815605	1.88869253455	6.24124244224
TCGA-Q1-A73P-01	31.6371828766	10.221841437785	4.743515389955	0.448845043977	17.71503521735	333.091910252	5.291073515734	11.000700804525	1166.2926507235	141.3942804909	22.46333647865	1.93390000429	6.35567005852
TCGA-Q1-A73Q-01	8.414955668255	7.87881745301	2.32642185897	2.6373517294	5.19457980574	26.8338438055	0.2697158793225	6.518925078505	366.9426294309	34.2336653078	71.50598448205	1.676102651345	3.0698997162
TCGA-Q1-A73R-01	15.5358128664	3.404950864065	2.941620927505	0.185839078405	26.17020426975	82.3871913284	0.64121964128205	3.750667137633	2372.7382012455	168.40710142025	28.04522888975	1.020273933787	3.4896838767
TCGA-Q1-A73S-01	3.293578459985	1.457869530545	0.4390644560625	0.0523269636865	1.1691421620585	18.3520201923	0.131814113286	4.459577429475	83.249870139	2.990091353275	7.033241760905	0.3918811526005	0.72773712009
TCGA-R2-A69V-01	172.095252463	38.49940708805	12.955199179	0.1435649899	152.1845191948	333.554345264	1.638198370396	54.28558695945	1472.888269187	283.480070916	28.07077957875	6.191288450715	19.9979505249
TCGA-RA-A741-01	30.59133543145	11.3095300914	4.225618047975	3.80372152745	54.92612898165	441.950005246	0.95082586225	13.599357566485	1361.7818275935	129.5549398525	52.67111817455	3.331906071555	4.77344284703
TCGA-UC-A7PD-01	9.65708847858	3.65690650713	1.72981513971	0.518909859333	12.40298922353	71.1813119546	0.6110312809975	7.68818544661	1114.116686701	85.65708108155	49.40740668905	1.66813977908	2.46865375866
TCGA-UC-A7PF-01	94.06603794375	21.4594284292	8.148855057	3.4966527945	77.79994483425	376.622899417	0.799544597001	29.60948718344	1156.5432808305	328.608182959	41.104606512	2.908767194805	12.562110016
TCGA-UC-A7PG-01	4.85953654992	4.630337989215	1.708021682725	2.15662840331	7.91509598258	22.8535675615	0.42966967024	11.94090863566	214.31164664515	82.55942576545	19.41491350065	1.312357778435	2.15662840331
TCGA-UC-A7PI-01	6.19456274248	4.380612395655	1.7146825273	0.244380694756	7.834020211875	225.226610389	0.7689813943525	5.36359675812	1073.5906019585	24.8084056823	57.98318619425	1.1596219194905	2.51420223045
TCGA-VS-A8EB-01	45.53190700505	7.66452896172	2.029115654045	3.01151540862	139.23508740295	145.367764746	6.508570926165	7.364187759105	396.41497345815	224.529803139	7.14082944589	1.176834581895	3.25904846797
TCGA-VS-A8EC-01	1.799501851975	1.486771182015	0.2830644649845	0.168612698996	3.68646415788	7.56563530027	0.293805301781	2.61143591882	105.0365557669	2.502561096365	5.6084383435	0.1861400921425	0.640836890312
TCGA-VS-A8EG-01	6.095832646675	5.004243989985	1.70468529968	0.656014190835	13.428176853265	75.2922837812	0.886232260213	6.11088272286	342.68468171475	19.4368305376	17.65314070985	1.34528790885	2.67491146781
TCGA-VS-A8EH-01	5.642928396585	3.073659071085	0.7019915054475	0.0440919118152	29.427354752635	31.4513433154	2.589046690795	8.421782884795	250.33327183955	10.926962393765	15.711186212735	0.7822853526665	1.04339026041
TCGA-VS-A8EI-01	26.87221753025	13.977615666	6.30391495776	0.148008833242	46.79017785635	75.9442435195	1.1468445382545	10.065596616575	1097.079650655	182.12506172165	63.15207802955	2.48163994166	5.19692524947
TCGA-VS-A8EJ-01	9.414278729505	2.407802815075	2.395206596085	0.0894335141001	10.38809470386	374.510498965	2.539395874292	5.01886475083	1023.2082970115	59.42835239295	19.43751307475	2.34696212622	1.6949760203
TCGA-VS-A8EK-01	9.90993503475	5.34205657583	1.839608914795	1.5276391766	14.7814665486	36.0256906163	1.255535447279	16.3392621669	125.0945798616	24.31179843565	27.19859360525	1.0074873543185	2.55185742132
TCGA-VS-A8EL-01	79.5868062461	15.42974420555	8.115755897155	0.220597828146	90.465562119	89.894544623	1.205043009701	25.036911429745	409.86140032075	134.557470262	78.13995659055	3.51227270768	7.1567474239
TCGA-VS-A8Q8-01	67.2844250176	7.44856639624	4.007652160515	0.321262529388	36.8145271664	167.3236243	0.4790707875385	9.49360320683	729.732706645	226.9622147915	84.86221462445	1.84515923528	6.92436700307
TCGA-VS-A8Q9-01	8.54110926691	3.020343975625	1.938931854315	0.0663066645854	10.589356003305	55.5659269273	0.642972302196	5.133044967325	593.77702198775	88.8676851421	15.03671611585	1.482867777261	1.64737933865
TCGA-VS-A8QA-01	19.54350605545	5.9062403169	5.302476780025	0.0701330345007	23.5576701471	263.352381423	0.6580590499805	11.59993775021	1658.614546902	190.5749488235	29.089275293	2.019827486855	4.09824982094
TCGA-VS-A8QC-01	12.52428332885	5.19671171238	1.576949025985	1.12465642201	21.8219845961	64.0403203369	2.32449902458	9.737254213045	670.48078492495	37.5388139865	23.4673818941	1.14273696293	3.44223777484
TCGA-VS-A8QF-01	9.69295480513	8.015672080225	2.68227341309	2.65323044537	15.38695140753	74.9412733618	2.64797089363	17.5330080385	166.33720086285	115.465339385	30.8781646852	1.6342313586	3.43343102593
TCGA-VS-A8QH-01	3.03670455912	2.150936704125	0.4034051217325	0.33446882182	10.532718140825	43.8663147823	0.341988606165	2.86263348306	1590.8731511735	10.199145267675	9.464003129595	0.33919810646	0.733786599766
TCGA-VS-A8QM-01	39.99947170785	42.2043067579	13.51238316235	10.6345083924	74.6597197142	98.2924278171	3.61370911415	17.330698619925	893.26194176075	82.35037426765	21.61978783815	9.770450968405	7.6220656504
TCGA-VS-A94W-01	42.39168224155	23.6725265733	18.4796161496	1.52367105672	38.1371714701	366.772992479	0.861500072593	28.23024376771	1832.616054627	257.6355851545	147.145837297	6.220828109985	13.3274767605
TCGA-VS-A94X-01	28.3190217452	5.70878783061	3.936409856415	0.258215573172	32.1847878176	128.004748895	0.4137031024965	8.660743850605	540.2127856837	167.59172646	33.82290369975	1.756760087895	5.26934460568
TCGA-VS-A94Y-01	18.26369766055	3.513769091595	1.19883235465	0.216430448265	30.63641707725	197.615604478	1.2606662967335	10.603033173515	1063.3012755215	31.73218379835	6.05881656673	1.761571708205	2.65417580329
TCGA-VS-A94Z-01	176.6081697265	36.53640734785	23.2586026868	1.22132658214	260.396853084	135.877517276	3.2470397959675	8.82473967786	1331.754712781	126.82957579295	106.7891958655	7.278290014935	15.337713877
TCGA-VS-A950-01	8.43776688588	4.914849919125	1.73061299527	0.0587095465987	7.57504343894	125.230192458	0.488165179032	16.42833374963	601.64405628565	71.93755283755	6.45718979066	2.41232695417	2.57964534645
TCGA-VS-A952-01	2.722473416965	5.53791016178	1.498034858325	0.376574108289	6.08944703161	499.837205383	13.6699509350865	5.895303091875	658.6402289063	16.10167187515	19.17674239885	2.234776662255	1.94370048738
TCGA-VS-A953-01	20.4492628522	3.96438148879	2.05419244539	0.188634009226	22.55108091035	185.560977098	0.14432527796945	4.850276571585	661.3914337041	154.14370184	8.50346676666	1.0636571524625	3.67068553499
TCGA-VS-A954-01	10.38973643478	5.34860784731	2.320221183135	0.0818570507641	11.845988552435	37.548869358	0.3560797600571	8.61295282372	222.5689206198	75.9388443561	16.7667675688	1.49173578895	3.75855143182
TCGA-VS-A957-01	7.37060587834	3.3092150079	1.650722093155	0.401726797498	11.4798449634	76.6416730581	3.15250444775	6.23122176815	651.59804887565	43.27104990155	18.4039048479	0.872072137213	1.78256791701
TCGA-VS-A958-01	122.1570565825	21.7032080443	8.77926269409	0.46348760473	154.611258682	371.126542129	2.468829413335	22.198467932565	1507.8634043395	256.4262262055	38.2031709533	4.760315832995	13.1018326303
TCGA-VS-A959-01	13.70958522805	14.27939306025	4.34717635386	0.349376703031	20.9331283735	154.73720454	0.529437166194	13.473838262765	840.5581095385	95.65244482485	24.9593065458	2.510047498895	4.44862015171
TCGA-VS-A9U5-01	31.9593602595	16.3343172636	6.82820909696	0.387329386975	32.4823797029	56.2516425695	5.80605871477	15.149122300215	150.3463402951	42.89098266775	28.96535474165	2.835563784695	6.32022123725
TCGA-VS-A9U6-01	20.29109352525	10.92042673865	5.924983922435	0.621094546707	28.2154703726	408.917020289	0.3356904966923	19.13784429606	950.547339246	78.82015987645	22.6000210425	3.48311072022	4.71193513074
TCGA-VS-A9U7-01	37.9428613005	9.720491337435	3.921181725845	0.180684804109	56.73781902035	394.355301988	1.4475179056685	21.204941123665	1955.871909099	291.127359759	25.71308041465	2.446400098775	7.40019331547
TCGA-VS-A9UB-01	125.314586451	30.4443619707	9.248981839685	0.506039400063	262.4583302355	366.730787162	1.8217069330505	20.28271910142	452.126307039	413.544876331	52.39845648435	6.20029588164	20.9508838618
TCGA-VS-A9UC-01	26.37352480075	8.97321201688	2.039528557885	0.141659019697	40.5238486177	405.963928638	2.68669172127	8.08473916836	1875.5272789735	113.10673788625	32.740158824	1.812903932875	5.45778360465
TCGA-VS-A9UD-01	137.766944796	18.9504618712	8.454763647265	0.340035685171	149.9451008577	524.903452407	2.120976637307	43.02535273055	4339.6119174685	427.8855193995	92.0904399258	4.049064442095	17.9253768037
TCGA-VS-A9UH-01	98.14308604465	20.17923444525	10.744842437215	0.10250890247	103.1698975021	419.121840969	2.538894552095	29.54464320393	2209.8014742535	397.92246575	90.09061213525	3.626893838095	15.0483552359
TCGA-VS-A9UI-01	24.11256272905	9.34622619108	5.050135994605	0.231172635157	26.7019883376	95.0989413383	1.1899302686685	15.26894143695	1807.831076257	250.818473405	66.7307121209	2.12556774164	5.47466599599
TCGA-VS-A9UJ-01	1.62480020811	1.361292333195	0.1968764385265	0.209093240041	1.58930802655	17.7118642363	0.6801767153551	3.382184069025	94.13310979239	9.11104252533	3.56179342038	0.7681030519805	0.843445881602
TCGA-VS-A9UL-01	2.04307334638	1.674949568235	1.75631910905	0.116135351299	0.978085104664	20.7692539143	0.14830450334855	3.42256289933	336.01370413835	6.73338673418	3.591523787835	0.557657888644	0.918089450413
TCGA-VS-A9UM-01	28.02647469215	14.51201168875	5.182716982675	3.48161714348	40.3713381927	63.1751221186	2.343763807875	24.2461474582	726.2847318245	48.3198721071	42.0964310681	3.707050752025	5.93991620828
TCGA-VS-A9UO-01	12.65958374995	3.007227498475	1.456168300925	0.430724983222	34.0576643545	461.842753983	3.571229119455	0.687780389263	1234.4956824795	16.205394217765	37.28875501335	0.3319903820325	1.87672734301
TCGA-VS-A9UP-01	1.616585390005	2.464618637	2.475955149555	0.693450286873	3.563674682385	42.895263947	0.2674450218825	3.458522447925	136.614234164795	3.190039857115	8.083403381195	1.019391852055	0.693450286873
TCGA-VS-A9UQ-01	5.3568631702	5.84616929996	2.07456971007	0.14881795142	11.99554648167	260.28236212	0.531403510543	6.373602198855	1191.8895215545	14.16611980147	11.556921869	1.381293831545	2.00932814249
TCGA-VS-A9UR-01	13.6759061725	3.496981696185	2.176104015405	0.112619562489	11.40538090046	235.681567248	0.8989778359415	4.24883247567	1560.808649463	124.82166369955	22.7127223573	0.9200430745505	3.00764122168
TCGA-VS-A9UT-01	76.9829966207	33.5693008607	17.3250615537	0.160039662899	91.46029373365	236.391276928	0.8199425090335	89.8225146552	1008.8677718134	199.9441125985	15.01428576195	5.080364520325	17.5049556187
TCGA-VS-A9UU-01	15.5492863744	5.074846725195	1.362853770315	1.78841047501	12.62546351115	102.628070135	0.4554987771685	3.595472327075	507.7579873295	51.75836037555	49.89370889375	1.11410859418	1.19095749751
TCGA-VS-A9UV-01	12.15529779946	2.95703505194	1.148333688734	0.259634425466	8.40462015135	34.8601737216	5.4285102051095	5.91618531798	454.36519148555	18.47269567405	12.74772745405	0.9281829240285	2.02100252388
TCGA-VS-A9UY-01	89.76818122425	8.291488606845	3.29500586035	0.184683783111	25.51808495235	71.9951902535	2.27822315061	33.11086942515	355.5908364661	265.951477585	180.2749432015	2.32726875741	5.73579153996
TCGA-VS-A9UZ-01	12.72384295925	8.4319211258	6.175915342255	0.364869130702	18.55833512435	387.013778349	0.64818689595	11.99233940301	1399.311570599	39.6643890691	21.12858643025	3.16073865693	3.78085422484
TCGA-VS-A9V0-01	3.443416597865	2.28352617527	0.61086632519	0.210561755339	3.869253082735	60.0013753368	1.6841367143045	4.469090936605	388.8995255028	12.735563174955	9.07192818975	0.78647309919	1.02455178641
TCGA-VS-A9V1-01	12.75841725265	6.327868770225	0.919006690073	0.383353579191	16.55122016545	400.22098539	1.1588561011	1.728759097985	416.8274511807	5.37559408869	11.97261498035	0.8210225673015	1.79078541777
TCGA-VS-A9V2-01	26.73134779325	14.01705388765	5.050638973275	0.577276407584	41.94513266775	201.679782576	2.715936164	19.446440700105	1245.914453181	168.60149690345	68.5464458034	3.07134588322	5.85650527494
TCGA-VS-A9V3-01	19.1494738994	15.2954344797	5.30153637887	0.697718979509	27.8907827366	190.397535996	2.73313391952	16.808378111135	938.934904671	254.687291609	97.58261215705	2.877463262725	9.17270075066
TCGA-VS-A9V4-01	12.1388167098	4.075388826815	0.74269963063	1.08765952106	3.02115481725	14.7110170948	0	2.82201488564	324.2545850194	5.734817667655	2.23830551727	0.762034585731	1.01026909597
TCGA-VS-A9V5-01	3.659394322945	3.44090885488	1.789396287118	0.235452555912	8.217531961665	105.359321305	0.650880485029	2.729614824365	654.5193031827	7.361112813815	17.43993405845	0.7945757423425	0.924346465138
TCGA-VS-AA62-01	94.6772535659	21.3268334147	10.31565388788	0.567993205341	77.4274120973	512.14430398	1.894979304849	40.217391613525	1975.2906473005	389.8639670955	37.21751836615	8.170261528145	15.0571186096
TCGA-WL-A834-01	6.8868871201	3.5260503696	2.54609445138	0.428540473872	6.02090478676	30.1651147589	0.4968421215905	12.41273893635	69.899356440215	20.74460394335	4.20219537336	0.9126942163375	1.95910177685
TCGA-XS-A8TJ-01	35.46121237705	8.483968361645	2.1905328622	1.73067630563	17.272391743	212.962113348	1.637431425704	15.59598479403	872.709960036	192.2296659695	15.73044674355	1.584091396275	5.63453613874
TCGA-ZJ-A8QO-01	55.47267578225	27.9464447016	13.2881443511	10.8905987734	28.03266774165	86.9524452138	1.518687946179	21.0813550428	491.7596447503	156.36214865485	39.3582221756	9.5285515836	10.5617157312
TCGA-ZJ-A8QQ-01	15.2944490567	3.357096276175	1.30363677446	0.334930620768	18.1114960538	99.7272119586	0.73271171914	4.978080399705	491.6908440465	102.6201143301	202.2757454465	1.463246606025	2.17578514586
TCGA-ZJ-A8QR-01	11.76154439335	4.10432115317	0.4407211486315	0.432009105675	39.13656700725	19.1835740341	2.85506566321	4.42882914035	1021.9288589085	47.47098840365	36.11556497045	2.1398417579	1.72562774846
TCGA-ZJ-AAX4-01	23.14707159995	16.2301417094	4.805933252675	1.00229376463	33.9667769186	164.55247442	0.9275079271305	30.08664161475	808.6029025752	93.6906965812	16.8288313752	3.42572870362	4.78262228616
TCGA-ZJ-AAX8-01	25.13049002135	17.9633415572	7.408466030425	1.04398674846	42.9720946374	83.1442236954	1.454366834655	17.98929570801	1340.9072143775	95.27891861855	51.445038838	3.373240316645	9.98357269246
TCGA-ZJ-AAXA-01	1.1579372147715	2.632863662245	0.779016185122	0.0252854346109	1.70257500962	26.3228359226	0.075374676507	11.849820151	163.33959405465	15.2906797824	6.47824699262	0.8369690957195	0.910895854767
TCGA-ZJ-AAXB-01	5.1283122999	1.425816549705	0.6934936558655	0	8.51947450455	27.5924446085	0.02628318123025	2.611484042465	177.0709761234	9.525556197655	6.38020792343	0.801157834906	2.32041959945
TCGA-ZJ-AAXD-01	2.9487458564	6.445132934985	1.919510216375	1.45423250201	9.013109169575	19.0431049987	2.7165461397725	4.93902791517	582.19517819695	19.78347037415	10.708712420285	1.329888947975	1.81026028003
TCGA-ZJ-AAXF-01	25.2920207129	18.30829056285	7.925352856665	7.61496604067	29.68311429375	70.4332603972	0.602100624106	11.296583542875	445.683899145	87.471166057	52.11367677875	4.1135825047	5.90972347914
TCGA-ZJ-AAXI-01	2.556491417415	3.0636331008	0.668956627186	0.172603498219	7.39539493136	31.3617286742	3.39654025661	2.93210111559	202.001722161	20.52978253835	6.175926053475	0.5131246222305	2.31602201091
TCGA-ZJ-AAXJ-01	27.98682221025	2.79187052588	1.42640939484	1.97702553502	6.96962678269	56.0409717169	1.4050095481365	3.300523035175	443.60923550705	29.2612648529	9.33772907489	0.759127067742	2.4617901392
TCGA-ZJ-AAXN-01	71.88660149245	7.42757110745	3.191044343965	0.77508415087	85.84090979645	216.984454096	6.26099970995	5.22480002584	1358.8163103265	312.0882896495	22.53997276235	2.387978262475	5.75442529692
TCGA-ZJ-AAXT-01	22.8037876021	7.485118713515	4.19239016953	0.157325831676	15.21064753765	25.8264596716	0.2293335873435	6.878522569285	673.77335133395	173.4827479575	108.4210675695	3.376965807465	4.15003775608
TCGA-ZJ-AAXU-01	54.4872221028	12.46385108245	7.32636533966	5.95650871824	64.10766349615	136.649609486	0.829087482027	5.509296783125	850.150706285	143.724401971	25.56540261765	2.137142235225	3.83598820699
TCGA-ZJ-AB0H-01	37.70471583605	19.44492995825	6.99014276752	1.3818320468	26.99153899365	162.347929534	0.6606471820565	25.78751824961	1043.4548842975	186.1285579535	57.36856947375	4.37169571521	10.8419808761
TCGA-ZJ-AB0I-01	34.7988514173	3.50059896672	1.94191588194	0.0388691799963	30.0264952852	423.027627921	0.7460517808245	5.26240666532	1919.7062142345	73.8557800709	31.52171316945	1.183662205195	2.49010988899
TCGA-ZX-AA5X-01	15.64391327115	15.08910398955	3.5411166691	0.708583662529	27.02328790155	138.732255695	5.030862481215	22.266666065825	598.8493117579	112.9692889438	102.99516300625	2.116542236315	4.41509794357
