# Supplementary material for: Mining of prognosis-related genes in cervical squamous cell carcinoma immune microenvironment
Source: PeerJ. 2020 Aug 24;8:e9627. doi: 10.7717/peerj.9627 (PMC7450998; doi:10.7717/peerj.9627)
Supplement: Supplemental Information 6 [file peerj-08-9627-s006.txt]

DB	ID	Description	GeneRatio	BgRatio	pvalue	p.adjust	qvalue	geneID	Count
KEGG	hsa05340	Primary immunodeficiency	3/12	37/7840	2.06766515301947e-05	0.000868419364268179	0.000609417097732056	CD3E/BTK/CD4	3
KEGG	hsa04062	Chemokine signaling pathway	3/12	190/7840	0.00262272377248042	0.027472132187088	0.0192786892540969	WAS/DOCK2/CCR5	3
KEGG	hsa05169	Epstein-Barr virus infection	3/12	201/7840	0.00307828098004887	0.027472132187088	0.0192786892540969	CD3E/BTK/ITGAL	3
KEGG	hsa05170	Human immunodeficiency virus 1 infection	3/12	212/7840	0.00358026138007474	0.027472132187088	0.0192786892540969	CD3E/CD4/CCR5	3
KEGG	hsa04810	Regulation of actin cytoskeleton	3/12	214/7840	0.00367664123566405	0.027472132187088	0.0192786892540969	WAS/ITGAL/NCKAP1L	3
KEGG	hsa05166	Human T-cell leukemia virus 1 infection	3/12	219/7840	0.00392459031244115	0.027472132187088	0.0192786892540969	CD3E/ITGAL/CD4	3
KEGG	hsa04666	Fc gamma R-mediated phagocytosis	2/12	91/7840	0.00815415172973341	0.0418769018027883	0.0293872995107287	WAS/DOCK2	2
KEGG	hsa04658	Th1 and Th2 cell differentiation	2/12	92/7840	0.00832827352602734	0.0418769018027883	0.0293872995107287	CD3E/CD4	2
KEGG	hsa04640	Hematopoietic cell lineage	2/12	97/7840	0.00922408256788583	0.0418769018027883	0.0293872995107287	CD3E/CD4	2
KEGG	hsa04660	T cell receptor signaling pathway	2/12	101/7840	0.0099706909054258	0.0418769018027883	0.0293872995107287	CD3E/CD4	2
KEGG	hsa04659	Th17 cell differentiation	2/12	107/7840	0.0111398461292895	0.0425339579481963	0.0298483915425939	CD3E/CD4	2
BP	GO:0042110	T cell activation	9/17	467/17381	1.3577032967003e-10	6.96501791207253e-08	2.92978079814275e-08	WAS/DOCK2/SIRPG/CD3E/RASAL3/ITGAL/CD4/NCKAP1L/SASH3	9
BP	GO:0007159	leukocyte cell-cell adhesion	8/17	374/17381	8.75574891642607e-10	2.24584959706329e-07	9.44699225193339e-08	FERMT3/SIRPG/CD3E/RASAL3/ITGAL/CD4/NCKAP1L/SASH3	8
BP	GO:0046651	lymphocyte proliferation	7/17	268/17381	3.26654090124751e-09	4.41125281838625e-07	1.85555930597965e-07	DOCK2/CD3E/BTK/RASAL3/CD4/NCKAP1L/SASH3	7
BP	GO:0032943	mononuclear cell proliferation	7/17	270/17381	3.43957334766959e-09	4.41125281838625e-07	1.85555930597965e-07	DOCK2/CD3E/BTK/RASAL3/CD4/NCKAP1L/SASH3	7
BP	GO:0070661	leukocyte proliferation	7/17	286/17381	5.12741592705349e-09	5.26072874115688e-07	2.21288476851782e-07	DOCK2/CD3E/BTK/RASAL3/CD4/NCKAP1L/SASH3	7
BP	GO:0051251	positive regulation of lymphocyte activation	7/17	315/17381	1.00014662487711e-08	8.5512536426993e-07	3.59701856315452e-07	SIRPG/CD3E/BTK/RASAL3/CD4/NCKAP1L/SASH3	7
BP	GO:0042098	T cell proliferation	6/17	181/17381	1.32075635384263e-08	9.67925727887531e-07	4.0715045494397e-07	DOCK2/CD3E/RASAL3/CD4/NCKAP1L/SASH3	6
BP	GO:0002696	positive regulation of leukocyte activation	7/17	347/17381	1.94895664005386e-08	1.24976844543454e-06	5.25705409488212e-07	SIRPG/CD3E/BTK/RASAL3/CD4/NCKAP1L/SASH3	7
BP	GO:0050867	positive regulation of cell activation	7/17	359/17381	2.46253046852379e-08	1.37319514493613e-06	5.77623893940507e-07	SIRPG/CD3E/BTK/RASAL3/CD4/NCKAP1L/SASH3	7
BP	GO:0050670	regulation of lymphocyte proliferation	6/17	206/17381	2.86069048610854e-08	1.37319514493613e-06	5.77623893940507e-07	CD3E/BTK/RASAL3/CD4/NCKAP1L/SASH3	6
BP	GO:0032944	regulation of mononuclear cell proliferation	6/17	207/17381	2.94447302033088e-08	1.37319514493613e-06	5.77623893940507e-07	CD3E/BTK/RASAL3/CD4/NCKAP1L/SASH3	6
BP	GO:0042102	positive regulation of T cell proliferation	5/17	101/17381	3.51028398135689e-08	1.42900180512903e-06	6.01098532987484e-07	CD3E/RASAL3/CD4/NCKAP1L/SASH3	5
BP	GO:0050870	positive regulation of T cell activation	6/17	215/17381	3.69068559254772e-08	1.42900180512903e-06	6.01098532987484e-07	SIRPG/CD3E/RASAL3/CD4/NCKAP1L/SASH3	6
BP	GO:0070663	regulation of leukocyte proliferation	6/17	217/17381	3.89980999450416e-08	1.42900180512903e-06	6.01098532987484e-07	CD3E/BTK/RASAL3/CD4/NCKAP1L/SASH3	6
BP	GO:1903039	positive regulation of leukocyte cell-cell adhesion	6/17	226/17381	4.96605905774622e-08	1.69839219774921e-06	7.14415513570508e-07	SIRPG/CD3E/RASAL3/CD4/NCKAP1L/SASH3	6
BP	GO:0022407	regulation of cell-cell adhesion	7/17	425/17381	7.82980769086556e-08	2.41719307755107e-06	1.01677353215958e-06	FERMT3/SIRPG/CD3E/RASAL3/CD4/NCKAP1L/SASH3	7
BP	GO:0046631	alpha-beta T cell activation	5/17	119/17381	8.01019148506204e-08	2.41719307755107e-06	1.01677353215958e-06	DOCK2/CD3E/RASAL3/NCKAP1L/SASH3	5
BP	GO:0022409	positive regulation of cell-cell adhesion	6/17	259/17381	1.11439230381161e-07	3.17601806586308e-06	1.33596738176245e-06	SIRPG/CD3E/RASAL3/CD4/NCKAP1L/SASH3	6
BP	GO:0051249	regulation of lymphocyte activation	7/17	455/17381	1.24695288195875e-07	3.36677278128863e-06	1.41620687424678e-06	SIRPG/CD3E/BTK/RASAL3/CD4/NCKAP1L/SASH3	7
BP	GO:0050671	positive regulation of lymphocyte proliferation	5/17	136/17381	1.5631767364085e-07	3.8403908455677e-06	1.61543064192342e-06	CD3E/RASAL3/CD4/NCKAP1L/SASH3	5
BP	GO:0032946	positive regulation of mononuclear cell proliferation	5/17	137/17381	1.62145027070865e-07	3.8403908455677e-06	1.61543064192342e-06	CD3E/RASAL3/CD4/NCKAP1L/SASH3	5
BP	GO:0046635	positive regulation of alpha-beta T cell activation	4/17	52/17381	1.64695123981461e-07	3.8403908455677e-06	1.61543064192342e-06	CD3E/RASAL3/NCKAP1L/SASH3	4
BP	GO:0070665	positive regulation of leukocyte proliferation	5/17	144/17381	2.07936219965204e-07	4.63788177574564e-06	1.9508890202685e-06	CD3E/RASAL3/CD4/NCKAP1L/SASH3	5
BP	GO:0042129	regulation of T cell proliferation	5/17	155/17381	3.00052602078715e-07	6.41362436943253e-06	2.69784137833932e-06	CD3E/RASAL3/CD4/NCKAP1L/SASH3	5
BP	GO:0050863	regulation of T cell activation	6/17	322/17381	4.02108301827021e-07	8.25126235349048e-06	3.47082955261219e-06	SIRPG/CD3E/RASAL3/CD4/NCKAP1L/SASH3	6
BP	GO:0030098	lymphocyte differentiation	6/17	328/17381	4.48118749233527e-07	8.84172762910767e-06	3.71920419404344e-06	DOCK2/CD3E/BTK/CD4/NCKAP1L/SASH3	6
BP	GO:1903037	regulation of leukocyte cell-cell adhesion	6/17	343/17381	5.82386525924888e-07	1.10653439925729e-05	4.65455118185583e-06	SIRPG/CD3E/RASAL3/CD4/NCKAP1L/SASH3	6
BP	GO:0046634	regulation of alpha-beta T cell activation	4/17	79/17381	8.99367865816919e-07	1.64777041130028e-05	6.93121851475445e-06	CD3E/RASAL3/NCKAP1L/SASH3	4
BP	GO:0045785	positive regulation of cell adhesion	6/17	394/17381	1.30832023237809e-06	2.31437337658606e-05	9.73523221914728e-06	SIRPG/CD3E/RASAL3/CD4/NCKAP1L/SASH3	6
BP	GO:0030217	T cell differentiation	5/17	225/17381	1.89542708058515e-06	3.24118030780061e-05	1.36337737375423e-05	DOCK2/CD3E/CD4/NCKAP1L/SASH3	5
BP	GO:0046633	alpha-beta T cell proliferation	3/17	27/17381	2.24045724772386e-06	3.70759538091077e-05	1.55957125902679e-05	DOCK2/CD3E/RASAL3	3
BP	GO:0032743	positive regulation of interleukin-2 production	3/17	30/17381	3.10419687959312e-06	4.97641562259773e-05	2.09329065893615e-05	CD3E/CD4/SASH3	3
BP	GO:0050851	antigen receptor-mediated signaling pathway	5/17	257/17381	3.63774217010414e-06	5.6550355553437e-05	2.37874687359282e-05	WAS/CD3E/BTK/CD4/NCKAP1L	5
BP	GO:0002521	leukocyte differentiation	6/17	479/17381	4.05819927553438e-06	6.12310655396805e-05	2.57563731109767e-05	DOCK2/CD3E/BTK/CD4/NCKAP1L/SASH3	6
BP	GO:0002822	regulation of adaptive immune response based on somatic recombination of immune receptors built from immunoglobulin superfamily domains	4/17	124/17381	5.46584758490281e-06	8.01137088872898e-05	3.36992106738369e-05	WAS/BTK/CD4/SASH3	4
BP	GO:1902107	positive regulation of leukocyte differentiation	4/17	133/17381	7.21903506586511e-06	0.000102871249688578	4.32719938158581e-05	BTK/CD4/NCKAP1L/SASH3	4
BP	GO:0002819	regulation of adaptive immune response	4/17	135/17381	7.65916705535864e-06	0.000106193316199973	4.46693953441969e-05	WAS/BTK/CD4/SASH3	4
BP	GO:0045058	T cell selection	3/17	47/17381	1.22709181841643e-05	0.000165657395486218	6.96824993837584e-05	DOCK2/CD3E/CD4	3
BP	GO:0032663	regulation of interleukin-2 production	3/17	52/17381	1.6673993308359e-05	0.000219327142748415	9.22582625698678e-05	CD3E/CD4/SASH3	3
BP	GO:0019722	calcium-mediated signaling	4/17	167/17381	1.77468853988978e-05	0.000227603805240865	9.57397764940541e-05	CD3E/BTK/CD4/CCR5	4
BP	GO:1903708	positive regulation of hemopoiesis	4/17	169/17381	1.85980930570701e-05	0.000232702969226268	9.78847003003691e-05	BTK/CD4/NCKAP1L/SASH3	4
BP	GO:0032623	interleukin-2 production	3/17	59/17381	2.4423789064221e-05	0.000298319137855842	0.000125485633036724	CD3E/CD4/SASH3	3
BP	GO:0030888	regulation of B cell proliferation	3/17	60/17381	2.56937130711909e-05	0.000306531972221417	0.000128940298154079	BTK/NCKAP1L/SASH3	3
BP	GO:0002429	immune response-activating cell surface receptor signaling pathway	5/17	426/17381	4.19050325828713e-05	0.000488574584432113	0.000205515111949488	WAS/CD3E/BTK/CD4/NCKAP1L	5
BP	GO:0002824	positive regulation of adaptive immune response based on somatic recombination of immune receptors built from immunoglobulin superfamily domains	3/17	79/17381	5.86974235935197e-05	0.000632447894522774	0.000266034304662293	BTK/CD4/SASH3	3
BP	GO:0045060	negative thymic T cell selection	2/17	12/17381	5.90865934702771e-05	0.000632447894522774	0.000266034304662293	DOCK2/CD3E	2
BP	GO:0045086	positive regulation of interleukin-2 biosynthetic process	2/17	12/17381	5.90865934702771e-05	0.000632447894522774	0.000266034304662293	CD3E/CD4	2
BP	GO:0002768	immune response-regulating cell surface receptor signaling pathway	5/17	458/17381	5.91764111834174e-05	0.000632447894522774	0.000266034304662293	WAS/CD3E/BTK/CD4/NCKAP1L	5
BP	GO:0002821	positive regulation of adaptive immune response	3/17	83/17381	6.80351283979437e-05	0.000701999677538638	0.000295290723084889	BTK/CD4/SASH3	3
BP	GO:0043383	negative T cell selection	2/17	13/17381	6.97894416266482e-05	0.000701999677538638	0.000295290723084889	DOCK2/CD3E	2
BP	GO:0045579	positive regulation of B cell differentiation	2/17	13/17381	6.97894416266482e-05	0.000701999677538638	0.000295290723084889	BTK/NCKAP1L	2
BP	GO:0045621	positive regulation of lymphocyte differentiation	3/17	85/17381	7.30478358860489e-05	0.000720644996337367	0.00030313373191579	BTK/NCKAP1L/SASH3	3
BP	GO:1902105	regulation of leukocyte differentiation	4/17	254/17381	9.12585247850771e-05	0.000883313645561218	0.000371559038350364	BTK/CD4/NCKAP1L/SASH3	4
BP	GO:0042100	B cell proliferation	3/17	93/17381	9.55085796089437e-05	0.000907331506284965	0.000381661965298898	BTK/NCKAP1L/SASH3	3
BP	GO:0045076	regulation of interleukin-2 biosynthetic process	2/17	18/17381	0.000136501423937942	0.00127318600873026	0.000535555825976616	CD3E/CD4	2
BP	GO:0046641	positive regulation of alpha-beta T cell proliferation	2/17	19/17381	0.000152472671327577	0.00139675857841156	0.000587535669589349	CD3E/RASAL3	2
BP	GO:0019932	second-messenger-mediated signaling	4/17	300/17381	0.000173371332327808	0.00156034199095027	0.000656345764121895	CD3E/BTK/CD4/CCR5	4
BP	GO:0042094	interleukin-2 biosynthetic process	2/17	21/17381	0.000187031824778358	0.00161337398988769	0.000678653263418438	CD3E/CD4	2
BP	GO:0045061	thymic T cell selection	2/17	21/17381	0.000187031824778358	0.00161337398988769	0.000678653263418438	DOCK2/CD3E	2
BP	GO:0050871	positive regulation of B cell activation	3/17	117/17381	0.000188698712267566	0.00161337398988769	0.000678653263418438	BTK/NCKAP1L/SASH3	3
BP	GO:0032753	positive regulation of interleukin-4 production	2/17	22/17381	0.000205616691088786	0.00170216543744628	0.000716002697602315	CD3E/SASH3	2
BP	GO:0002460	adaptive immune response based on somatic recombination of immune receptors built from immunoglobulin superfamily domains	4/17	314/17381	0.000206507857364261	0.00170216543744628	0.000716002697602315	WAS/BTK/CD4/SASH3	4
BP	GO:0006909	phagocytosis	4/17	315/17381	0.000209037860739017	0.00170216543744628	0.000716002697602315	WAS/DOCK2/ITGAL/NCKAP1L	4
BP	GO:0002706	regulation of lymphocyte mediated immunity	3/17	124/17381	0.000224014110040549	0.00179561310079378	0.000755310732866983	WAS/BTK/SASH3	3
BP	GO:0046640	regulation of alpha-beta T cell proliferation	2/17	24/17381	0.000245389417327873	0.00193668878598768	0.000814653126351644	CD3E/RASAL3	2
BP	GO:0045577	regulation of B cell differentiation	2/17	26/17381	0.000288622709126563	0.00224338560275646	0.000943662765086848	BTK/NCKAP1L	2
BP	GO:0032673	regulation of interleukin-4 production	2/17	27/17381	0.00031153328927687	0.00235024378527992	0.000988611831296569	CD3E/SASH3	2
BP	GO:0043372	positive regulation of CD4-positive, alpha-beta T cell differentiation	2/17	27/17381	0.00031153328927687	0.00235024378527992	0.000988611831296569	NCKAP1L/SASH3	2
BP	GO:0050690	regulation of defense response to virus by virus	2/17	29/17381	0.00035993477846345	0.00267603683118478	0.00112565415080103	DOCK2/CD4	2
BP	GO:2000516	positive regulation of CD4-positive, alpha-beta T cell activation	2/17	31/17381	0.000411766674707264	0.00301766148749752	0.00126935591451111	NCKAP1L/SASH3	2
BP	GO:0050864	regulation of B cell activation	3/17	155/17381	0.000431509140205105	0.00311780547781998	0.00131148070781388	BTK/NCKAP1L/SASH3	3
BP	GO:0045619	regulation of lymphocyte differentiation	3/17	156/17381	0.000439704069076085	0.0031328914921671	0.00131782652281575	BTK/NCKAP1L/SASH3	3
BP	GO:0032633	interleukin-4 production	2/17	33/17381	0.000467016965849934	0.00328191374631529	0.00138051157893636	CD3E/SASH3	2
BP	GO:0002703	regulation of leukocyte mediated immunity	3/17	165/17381	0.000518005863253373	0.00359104064660784	0.00151054341347001	WAS/BTK/SASH3	3
BP	GO:0043547	positive regulation of GTPase activity	4/17	407/17381	0.000553520872020356	0.00378608276461924	0.00159258636861997	DOCK2/ARHGAP9/RASAL3/NCKAP1L	4
BP	GO:0050852	T cell receptor signaling pathway	3/17	174/17381	0.000604754074643916	0.00408209000384643	0.00171709951941832	WAS/CD3E/CD4	3
BP	GO:0050850	positive regulation of calcium-mediated signaling	2/17	38/17381	0.000620019604868193	0.00413077996490108	0.00173758057413506	CD3E/CD4	2
BP	GO:0033628	regulation of cell adhesion mediated by integrin	2/17	39/17381	0.000653158524640743	0.00429577337359873	0.00180698377262284	FERMT3/NCKAP1L	2
BP	GO:0046638	positive regulation of alpha-beta T cell differentiation	2/17	40/17381	0.000687140103365134	0.00446206168387739	0.00187693166142375	NCKAP1L/SASH3	2
BP	GO:0030890	positive regulation of B cell proliferation	2/17	41/17381	0.000721962856790989	0.00457243142634293	0.00192335783810465	NCKAP1L/SASH3	2
BP	GO:0043370	regulation of CD4-positive, alpha-beta T cell differentiation	2/17	41/17381	0.000721962856790989	0.00457243142634293	0.00192335783810465	NCKAP1L/SASH3	2
BP	GO:1903706	regulation of hemopoiesis	4/17	448/17381	0.0007937771513739	0.00496594730066842	0.00208888724045763	BTK/CD4/NCKAP1L/SASH3	4
BP	GO:0050766	positive regulation of phagocytosis	2/17	46/17381	0.000908642422152262	0.00561606701884471	0.00236235506076365	DOCK2/NCKAP1L	2
BP	GO:0044764	multi-organism cellular process	2/17	47/17381	0.000948481155661957	0.00577583250737745	0.00242955917515621	CD4/CCR5	2
BP	GO:0050900	leukocyte migration	4/17	471/17381	0.000957009284848116	0.00577583250737745	0.00242955917515621	SIRPG/ITGAL/NCKAP1L/CCR5	4
BP	GO:0043087	regulation of GTPase activity	4/17	475/17381	0.000987650173911909	0.00589144813042802	0.00247819199084384	DOCK2/ARHGAP9/RASAL3/NCKAP1L	4
BP	GO:2000514	regulation of CD4-positive, alpha-beta T cell activation	2/17	49/17381	0.00103064965927792	0.0060772790253974	0.00255636031641832	NCKAP1L/SASH3	2
BP	GO:0043312	neutrophil degranulation	4/17	485/17381	0.0010672897974708	0.00619920818850909	0.00260764887379576	DOCK2/ARHGAP9/ITGAL/NCKAP1L	4
BP	GO:0002283	neutrophil activation involved in immune response	4/17	486/17381	0.00107549615746064	0.00619920818850909	0.00260764887379576	DOCK2/ARHGAP9/ITGAL/NCKAP1L	4
BP	GO:0042119	neutrophil activation	4/17	496/17381	0.00116003623548211	0.00661220654224805	0.00278137343010331	DOCK2/ARHGAP9/ITGAL/NCKAP1L	4
BP	GO:0002446	neutrophil mediated immunity	4/17	499/17381	0.00118628870748804	0.00668753963671828	0.00281306171237765	DOCK2/ARHGAP9/ITGAL/NCKAP1L	4
BP	GO:0002709	regulation of T cell mediated immunity	2/17	55/17381	0.00129697786053834	0.00715429723071151	0.00300939967640476	WAS/SASH3	2
BP	GO:0033627	cell adhesion mediated by integrin	2/17	55/17381	0.00129697786053834	0.00715429723071151	0.00300939967640476	FERMT3/NCKAP1L	2
BP	GO:0046637	regulation of alpha-beta T cell differentiation	2/17	56/17381	0.0013442413497193	0.00733612566389362	0.00308588439745192	NCKAP1L/SASH3	2
BP	GO:0042108	positive regulation of cytokine biosynthetic process	2/17	60/17381	0.00154145749159731	0.00832387045462548	0.00350137158756176	CD3E/CD4	2
BP	GO:0038093	Fc receptor signaling pathway	3/17	246/17381	0.00164448154244108	0.00878769824241953	0.00369647715132041	WAS/BTK/NCKAP1L	3
BP	GO:0032729	positive regulation of interferon-gamma production	2/17	63/17381	0.00169789928669268	0.00897961169147778	0.00377720405612587	CD3E/SASH3	2
BP	GO:0043367	CD4-positive, alpha-beta T cell differentiation	2/17	66/17381	0.00186160888359642	0.00974495262535679	0.00409913878772575	NCKAP1L/SASH3	2
BP	GO:0002718	regulation of cytokine production involved in immune response	2/17	67/17381	0.00191778709411164	0.00993762403312393	0.00418018452198709	BTK/SASH3	2
BP	GO:0033077	T cell differentiation in thymus	2/17	68/17381	0.00197476708216482	0.010030252605451	0.00421914801296287	DOCK2/CD3E	2
BP	GO:0050764	regulation of phagocytosis	2/17	68/17381	0.00197476708216482	0.010030252605451	0.00421914801296287	DOCK2/NCKAP1L	2
BP	GO:0042113	B cell activation	3/17	271/17381	0.00216797295252715	0.0109036286730042	0.00458652688615136	BTK/NCKAP1L/SASH3	3
BP	GO:0045582	positive regulation of T cell differentiation	2/17	74/17381	0.00233340414090936	0.0116217118862767	0.00488858302387755	NCKAP1L/SASH3	2
BP	GO:0035710	CD4-positive, alpha-beta T cell activation	2/17	75/17381	0.00239595650963696	0.0118185162446515	0.00497136725177709	NCKAP1L/SASH3	2
BP	GO:0031295	T cell costimulation	2/17	76/17381	0.00245929923062356	0.0120154333839037	0.0050541989200785	CD3E/CD4	2
BP	GO:0002708	positive regulation of lymphocyte mediated immunity	2/17	78/17381	0.0025883500499746	0.0125266375060091	0.0052692329716464	BTK/SASH3	2
BP	GO:0031294	lymphocyte costimulation	2/17	79/17381	0.00265405531299748	0.0127245829492309	0.00535249718804214	CD3E/CD4	2
BP	GO:0050848	regulation of calcium-mediated signaling	2/17	80/17381	0.00272054525759278	0.0129225899735657	0.00543578730805574	CD3E/CD4	2
BP	GO:0002456	T cell mediated immunity	2/17	83/17381	0.00292470905628982	0.013764915099786	0.00579010484345159	WAS/SASH3	2
BP	GO:0045639	positive regulation of myeloid cell differentiation	2/17	86/17381	0.00313588421371646	0.0146246236512413	0.0061517345819318	CD4/NCKAP1L	2
BP	GO:0002367	cytokine production involved in immune response	2/17	87/17381	0.00320782745348582	0.0148253647174615	0.00623617475547268	BTK/SASH3	2
BP	GO:0002449	lymphocyte mediated immunity	3/17	314/17381	0.00329076268571835	0.0150728683729778	0.0063402852497393	WAS/BTK/SASH3	3
BP	GO:0030838	positive regulation of actin filament polymerization	2/17	91/17381	0.00350332066186288	0.0158283365728976	0.0066580670923238	WAS/NCKAP1L	2
BP	GO:0032649	regulation of interferon-gamma production	2/17	92/17381	0.00357911704182479	0.0158283365728976	0.0066580670923238	CD3E/SASH3	2
BP	GO:0046632	alpha-beta T cell differentiation	2/17	92/17381	0.00357911704182479	0.0158283365728976	0.0066580670923238	NCKAP1L/SASH3	2
BP	GO:0050853	B cell receptor signaling pathway	2/17	92/17381	0.00357911704182479	0.0158283365728976	0.0066580670923238	BTK/NCKAP1L	2
BP	GO:0007229	integrin-mediated signaling pathway	2/17	96/17381	0.0038899530953073	0.0170559481871166	0.0071744524025011	FERMT3/ITGAL	2
BP	GO:0002705	positive regulation of leukocyte mediated immunity	2/17	97/17381	0.003969567800551	0.0171125065687619	0.00719824324735033	BTK/SASH3	2
BP	GO:0042035	regulation of cytokine biosynthetic process	2/17	97/17381	0.003969567800551	0.0171125065687619	0.00719824324735033	CD3E/CD4	2
BP	GO:0032609	interferon-gamma production	2/17	102/17381	0.00437900629774411	0.0187202519228561	0.00787452886875037	CD3E/SASH3	2
BP	GO:0051668	localization within membrane	2/17	105/17381	0.00463371176252693	0.0196454060675728	0.00826368778876051	DOCK2/ITGAL	2
BP	GO:0042089	cytokine biosynthetic process	2/17	108/17381	0.004895153694283	0.0205837200423539	0.00865838228928399	CD3E/CD4	2
BP	GO:0042107	cytokine metabolic process	2/17	110/17381	0.00507317256432598	0.0211588416707254	0.00890030274443154	CD3E/CD4	2
BP	GO:0018108	peptidyl-tyrosine phosphorylation	3/17	375/17381	0.00541061682991567	0.0223842454334414	0.00941575933898738	CD3E/BTK/CD4	3
BP	GO:0032273	positive regulation of protein polymerization	2/17	115/17381	0.00553117516217837	0.0225223830902294	0.00947386587359604	WAS/NCKAP1L	2
BP	GO:0018212	peptidyl-tyrosine modification	3/17	378/17381	0.00553181339058266	0.0225223830902294	0.00947386587359604	CD3E/BTK/CD4	3
BP	GO:0002700	regulation of production of molecular mediator of immune response	2/17	117/17381	0.00571952987507627	0.0231032978418435	0.00971822316113249	BTK/SASH3	2
BP	GO:0030183	B cell differentiation	2/17	118/17381	0.00581480617929242	0.0231239966664884	0.00972692996128066	BTK/NCKAP1L	2
BP	GO:0046718	viral entry into host cell	2/17	118/17381	0.00581480617929242	0.0231239966664884	0.00972692996128066	CD4/CCR5	2
BP	GO:0045807	positive regulation of endocytosis	2/17	119/17381	0.00591081331674721	0.0233249787037794	0.00981147149743463	DOCK2/NCKAP1L	2
BP	GO:0002697	regulation of immune effector process	3/17	402/17381	0.00656097531640714	0.0256929796741745	0.0108075527510122	WAS/BTK/SASH3	3
BP	GO:0001819	positive regulation of cytokine production	3/17	409/17381	0.00688138468197656	0.0266558851323649	0.0112125914684206	CD3E/CD4/SASH3	3
BP	GO:0045580	regulation of T cell differentiation	2/17	129/17381	0.00691078503431682	0.0266558851323649	0.0112125914684206	NCKAP1L/SASH3	2
BP	GO:0002433	immune response-regulating cell surface receptor signaling pathway involved in phagocytosis	2/17	132/17381	0.00722480137894898	0.0274499600093529	0.0115466129104696	WAS/NCKAP1L	2
BP	GO:0038096	Fc-gamma receptor signaling pathway involved in phagocytosis	2/17	132/17381	0.00722480137894898	0.0274499600093529	0.0115466129104696	WAS/NCKAP1L	2
BP	GO:0030260	entry into host cell	2/17	134/17381	0.0074377084625732	0.0274499600093529	0.0115466129104696	CD4/CCR5	2
BP	GO:0044409	entry into host	2/17	134/17381	0.0074377084625732	0.0274499600093529	0.0115466129104696	CD4/CCR5	2
BP	GO:0051806	entry into cell of other organism involved in symbiotic interaction	2/17	134/17381	0.0074377084625732	0.0274499600093529	0.0115466129104696	CD4/CCR5	2
BP	GO:0051828	entry into other organism involved in symbiotic interaction	2/17	134/17381	0.0074377084625732	0.0274499600093529	0.0115466129104696	CD4/CCR5	2
BP	GO:0038094	Fc-gamma receptor signaling pathway	2/17	136/17381	0.00765345347913407	0.0280444402485413	0.0117966764152067	WAS/NCKAP1L	2
BP	GO:0002431	Fc receptor mediated stimulatory signaling pathway	2/17	137/17381	0.00776238691241334	0.0282418757877166	0.0118797261444176	WAS/NCKAP1L	2
BP	GO:0002377	immunoglobulin production	2/17	139/17381	0.00798236904363072	0.0288377135167786	0.0121303606667479	BTK/SASH3	2
BP	GO:0030833	regulation of actin filament polymerization	2/17	142/17381	0.0083176106952424	0.0298387013053101	0.0125514184212344	WAS/NCKAP1L	2
BP	GO:0060402	calcium ion transport into cytosol	2/17	145/17381	0.00865914304989965	0.0308481971152675	0.0129760550089871	CD4/CCR5	2
BP	GO:0001768	establishment of T cell polarity	1/17	10/17381	0.00974036941999501	0.0333120634163829	0.01401246127087	DOCK2	1
BP	GO:0001821	histamine secretion	1/17	10/17381	0.00974036941999501	0.0333120634163829	0.01401246127087	BTK	1
BP	GO:0002524	hypersensitivity	1/17	10/17381	0.00974036941999501	0.0333120634163829	0.01401246127087	BTK	1
BP	GO:0045059	positive thymic T cell selection	1/17	10/17381	0.00974036941999501	0.0333120634163829	0.01401246127087	DOCK2	1
BP	GO:0051132	NK T cell activation	1/17	10/17381	0.00974036941999501	0.0333120634163829	0.01401246127087	RASAL3	1
BP	GO:0051665	membrane raft localization	1/17	10/17381	0.00974036941999501	0.0333120634163829	0.01401246127087	DOCK2	1
BP	GO:0030041	actin filament polymerization	2/17	157/17381	0.0100874764335485	0.0339201400834615	0.0142682440076118	WAS/NCKAP1L	2
BP	GO:0060401	cytosolic calcium ion transport	2/17	157/17381	0.0100874764335485	0.0339201400834615	0.0142682440076118	CD4/CCR5	2
BP	GO:0032844	regulation of homeostatic process	3/17	473/17381	0.0102493953926836	0.0339201400834615	0.0142682440076118	CD4/NCKAP1L/CCR5	3
BP	GO:0008064	regulation of actin polymerization or depolymerization	2/17	161/17381	0.0105854424659301	0.0339201400834615	0.0142682440076118	WAS/NCKAP1L	2
BP	GO:0001767	establishment of lymphocyte polarity	1/17	11/17381	0.0107094796450751	0.0339201400834615	0.0142682440076118	DOCK2	1
BP	GO:0002664	regulation of T cell tolerance induction	1/17	11/17381	0.0107094796450751	0.0339201400834615	0.0142682440076118	CD3E	1
BP	GO:0002863	positive regulation of inflammatory response to antigenic stimulus	1/17	11/17381	0.0107094796450751	0.0339201400834615	0.0142682440076118	BTK	1
BP	GO:0032488	Cdc42 protein signal transduction	1/17	11/17381	0.0107094796450751	0.0339201400834615	0.0142682440076118	WAS	1
BP	GO:0043374	CD8-positive, alpha-beta T cell differentiation	1/17	11/17381	0.0107094796450751	0.0339201400834615	0.0142682440076118	NCKAP1L	1
BP	GO:0051608	histamine transport	1/17	11/17381	0.0107094796450751	0.0339201400834615	0.0142682440076118	BTK	1
BP	GO:0060099	regulation of phagocytosis, engulfment	1/17	11/17381	0.0107094796450751	0.0339201400834615	0.0142682440076118	NCKAP1L	1
BP	GO:0030832	regulation of actin filament length	2/17	162/17381	0.010711623184251	0.0339201400834615	0.0142682440076118	WAS/NCKAP1L	2
BP	GO:0032700	negative regulation of interleukin-17 production	1/17	12/17381	0.0116776971952206	0.0360883051876396	0.0151802658530135	NCKAP1L	1
BP	GO:0033631	cell-cell adhesion mediated by integrin	1/17	12/17381	0.0116776971952206	0.0360883051876396	0.0151802658530135	FERMT3	1
BP	GO:0051127	positive regulation of actin nucleation	1/17	12/17381	0.0116776971952206	0.0360883051876396	0.0151802658530135	WAS	1
BP	GO:1905153	regulation of membrane invagination	1/17	12/17381	0.0116776971952206	0.0360883051876396	0.0151802658530135	NCKAP1L	1
BP	GO:0007584	response to nutrient	2/17	173/17381	0.012143757863037	0.037269699899884	0.0156772103816071	CD3E/CD4	2
BP	GO:0002699	positive regulation of immune effector process	2/17	174/17381	0.0122779323256928	0.037269699899884	0.0156772103816071	BTK/SASH3	2
BP	GO:0050731	positive regulation of peptidyl-tyrosine phosphorylation	2/17	174/17381	0.0122779323256928	0.037269699899884	0.0156772103816071	CD3E/CD4	2
BP	GO:0001771	immunological synapse formation	1/17	13/17381	0.0126450228413532	0.0372810156184722	0.0156819702509219	DOCK2	1
BP	GO:0002517	T cell tolerance induction	1/17	13/17381	0.0126450228413532	0.0372810156184722	0.0156819702509219	CD3E	1
BP	GO:0035723	interleukin-15-mediated signaling pathway	1/17	13/17381	0.0126450228413532	0.0372810156184722	0.0156819702509219	CD4	1
BP	GO:0046629	gamma-delta T cell activation	1/17	13/17381	0.0126450228413532	0.0372810156184722	0.0156819702509219	NCKAP1L	1
BP	GO:0071350	cellular response to interleukin-15	1/17	13/17381	0.0126450228413532	0.0372810156184722	0.0156819702509219	CD4	1
BP	GO:0007163	establishment or maintenance of cell polarity	2/17	182/17381	0.0133749083452233	0.0387926534582518	0.0163178289913648	DOCK2/NCKAP1L	2
BP	GO:1902905	positive regulation of supramolecular fiber organization	2/17	182/17381	0.0133749083452233	0.0387926534582518	0.0163178289913648	WAS/NCKAP1L	2
BP	GO:0032271	regulation of protein polymerization	2/17	183/17381	0.0135149591312183	0.0387926534582518	0.0163178289913648	WAS/NCKAP1L	2
BP	GO:0002726	positive regulation of T cell cytokine production	1/17	14/17381	0.0136114573537726	0.0387926534582518	0.0163178289913648	SASH3	1
BP	GO:0002864	regulation of acute inflammatory response to antigenic stimulus	1/17	14/17381	0.0136114573537726	0.0387926534582518	0.0163178289913648	BTK	1
BP	GO:0070672	response to interleukin-15	1/17	14/17381	0.0136114573537726	0.0387926534582518	0.0163178289913648	CD4	1
BP	GO:0008154	actin polymerization or depolymerization	2/17	185/17381	0.0137969995228214	0.0391042030674442	0.0164488799196185	WAS/NCKAP1L	2
BP	GO:0071216	cellular response to biotic stimulus	2/17	195/17381	0.015245656123384	0.0428648900887315	0.0180307837656509	BTK/CCR5	2
BP	GO:0030889	negative regulation of B cell proliferation	1/17	16/17381	0.0155416560555635	0.0428648900887315	0.0180307837656509	BTK	1
BP	GO:0032515	negative regulation of phosphoprotein phosphatase activity	1/17	16/17381	0.0155416560555635	0.0428648900887315	0.0180307837656509	NCKAP1L	1
BP	GO:0034315	regulation of Arp2/3 complex-mediated actin nucleation	1/17	16/17381	0.0155416560555635	0.0428648900887315	0.0180307837656509	WAS	1
BP	GO:0036037	CD8-positive, alpha-beta T cell activation	1/17	16/17381	0.0155416560555635	0.0428648900887315	0.0180307837656509	NCKAP1L	1
BP	GO:0030595	leukocyte chemotaxis	2/17	203/17381	0.016450136891052	0.0445646388125639	0.0187457698914037	NCKAP1L/CCR5	2
BP	GO:0002577	regulation of antigen processing and presentation	1/17	17/17381	0.0165054217824311	0.0445646388125639	0.0187457698914037	WAS	1
BP	GO:0002643	regulation of tolerance induction	1/17	17/17381	0.0165054217824311	0.0445646388125639	0.0187457698914037	CD3E	1
BP	GO:0033630	positive regulation of cell adhesion mediated by integrin	1/17	17/17381	0.0165054217824311	0.0445646388125639	0.0187457698914037	NCKAP1L	1
BP	GO:0051495	positive regulation of cytoskeleton organization	2/17	205/17381	0.0167575028449411	0.04500837151547	0.0189324226134633	WAS/NCKAP1L	2
BP	GO:0051701	interaction with host	2/17	209/17381	0.0173796618171681	0.0456667439561042	0.0192093618775036	CD4/CCR5	2
BP	GO:0002902	regulation of B cell apoptotic process	1/17	18/17381	0.0174682994505779	0.0456667439561042	0.0192093618775036	BTK	1
BP	GO:0030011	maintenance of cell polarity	1/17	18/17381	0.0174682994505779	0.0456667439561042	0.0192093618775036	NCKAP1L	1
BP	GO:0033622	integrin activation	1/17	18/17381	0.0174682994505779	0.0456667439561042	0.0192093618775036	FERMT3	1
BP	GO:0045655	regulation of monocyte differentiation	1/17	18/17381	0.0174682994505779	0.0456667439561042	0.0192093618775036	CD4	1
BP	GO:2000021	regulation of ion homeostasis	2/17	210/17381	0.0175367418310965	0.0456667439561042	0.0192093618775036	CD4/CCR5	2
BP	GO:0030100	regulation of endocytosis	2/17	214/17381	0.0181711869200676	0.0470798933838116	0.0198037922308021	DOCK2/NCKAP1L	2
BP	GO:0006907	pinocytosis	1/17	19/17381	0.0184302898272032	0.0475112496550514	0.0199852389028122	DOCK2	1
BP	GO:0002440	production of molecular mediator of immune response	2/17	218/17381	0.0188153746189667	0.0482614358976497	0.0203007989309904	BTK/SASH3	2
BP	GO:0045117	azole transport	1/17	20/17381	0.0193913936788866	0.0494441301898627	0.0207982901178247	BTK	1
BP	GO:0032846	positive regulation of homeostatic process	2/17	222/17381	0.0194692286517588	0.0494441301898627	0.0207982901178247	CD4/NCKAP1L	2
CC	GO:0098552	side of membrane	5/18	482/18511	7.58595727958026e-05	0.00423432629964041	0.00262655578737093	CD3E/BTK/RASAL3/CD4/CCR5	5
CC	GO:0042101	T cell receptor complex	2/18	19/18511	0.000151225939272872	0.00423432629964041	0.00262655578737093	CD3E/CD4	2
CC	GO:0098802	plasma membrane receptor complex	3/18	177/18511	0.000631014746974147	0.0117789419435174	0.00730648654391118	CD3E/ITGAL/CD4	3
CC	GO:0009897	external side of plasma membrane	3/18	270/18511	0.0021291209939011	0.0283509496750171	0.0175861153999166	CD3E/CD4/CCR5	3
CC	GO:0034774	secretory granule lumen	3/18	321/18511	0.00347474993187949	0.0283509496750171	0.0175861153999166	DOCK2/FERMT3/ARHGAP9	3
CC	GO:0043235	receptor complex	3/18	325/18511	0.00359792555388228	0.0283509496750171	0.0175861153999166	CD3E/ITGAL/CD4	3
CC	GO:0060205	cytoplasmic vesicle lumen	3/18	338/18511	0.0040167360314724	0.0283509496750171	0.0175861153999166	DOCK2/FERMT3/ARHGAP9	3
CC	GO:0031983	vesicle lumen	3/18	339/18511	0.00405013566785959	0.0283509496750171	0.0175861153999166	DOCK2/FERMT3/ARHGAP9	3
MF	GO:0030695	GTPase regulator activity	5/16	313/17354	6.85879992621216e-06	0.000318510286149149	0.000155219437694517	WAS/DOCK2/ARHGAP9/RASAL3/NCKAP1L	5
MF	GO:0060589	nucleoside-triphosphatase regulator activity	5/16	350/17354	1.17966772647833e-05	0.000318510286149149	0.000155219437694517	WAS/DOCK2/ARHGAP9/RASAL3/NCKAP1L	5
MF	GO:0005096	GTPase activator activity	4/16	284/17354	0.000109433261542018	0.00196979870775632	0.000959940890719456	DOCK2/ARHGAP9/RASAL3/NCKAP1L	4
MF	GO:1901981	phosphatidylinositol phosphate binding	3/16	135/17354	0.000239394726264903	0.0032318288045762	0.00157496530437436	ARHGAP9/BTK/SNX20	3
MF	GO:0005547	phosphatidylinositol-3,4,5-trisphosphate binding	2/16	37/17354	0.000520878591092741	0.00548149495875526	0.00267129383954935	ARHGAP9/BTK	2
MF	GO:0015026	coreceptor activity	2/16	40/17354	0.000609054995417251	0.00548149495875526	0.00267129383954935	CD4/CCR5	2
MF	GO:0035091	phosphatidylinositol binding	3/16	221/17354	0.00100939536458959	0.00778676424111967	0.00379471941575033	ARHGAP9/BTK/SNX20	3
MF	GO:0048365	Rac GTPase binding	2/16	64/17354	0.00155400117054118	0.010489507901153	0.00511184595572757	WAS/DOCK2	2
MF	GO:0001618	virus receptor activity	2/16	73/17354	0.00201598192247767	0.0108863023813794	0.00530521558546755	CD4/CCR5	2
MF	GO:0104005	hijacked molecular function	2/16	73/17354	0.00201598192247767	0.0108863023813794	0.00530521558546755	CD4/CCR5	2
MF	GO:0004896	cytokine receptor activity	2/16	91/17354	0.00311112552681377	0.0152727980407221	0.00744288403543964	CD4/CCR5	2
MF	GO:0019955	cytokine binding	2/16	101/17354	0.00381613576700575	0.0171726109515259	0.00836871878729331	CD4/CCR5	2
MF	GO:0005543	phospholipid binding	3/16	375/17354	0.00454716613430807	0.0188882285578951	0.0092047897455629	ARHGAP9/BTK/SNX20	3
MF	GO:0003779	actin binding	3/16	403/17354	0.00555842185661881	0.0208134585693142	0.0101430109986911	WAS/MYO1F/CCR5	3
MF	GO:0017124	SH3 domain binding	2/16	125/17354	0.00578151626925394	0.0208134585693142	0.0101430109986911	WAS/CD3E	2
MF	GO:0017048	Rho GTPase binding	2/16	161/17354	0.00942483931037672	0.0318088326725214	0.0155013804446986	WAS/DOCK2	2
MF	GO:0016493	C-C chemokine receptor activity	1/16	12/17354	0.0110112735002845	0.0349769864126685	0.0170453150159203	CCR5	1
MF	GO:0043274	phospholipase binding	1/16	14/17354	0.0128353971084082	0.0385061913252246	0.0187652004508892	WAS	1
MF	GO:0030676	Rac guanyl-nucleotide exchange factor activity	1/16	15/17354	0.0137462756347209	0.0390683623302593	0.0190391629289763	DOCK2	1
