# Supplementary material for: Mining of prognosis-related genes in cervical squamous cell carcinoma immune microenvironment
Source: PeerJ. 2020 Aug 24;8:e9627. doi: 10.7717/peerj.9627 (PMC7450998; doi:10.7717/peerj.9627)
Supplement: Supplemental Information 7 [file peerj-08-9627-s007.txt]

ENSG	Symbol	corr.R	Degree	MeteGene
ENSG00000015285	WAS	0.964018667177369	188	NA
ENSG00000110324	IL10RA	0.944216676264875	154	LCK
ENSG00000134516	DOCK2	0.932540847695385	113	NA
ENSG00000149781	FERMT3	0.957825837320388	171	NA
ENSG00000043462	LCP2	0.941047526932221	102	LCK
ENSG00000185862	EVI2B	0.940470217409099	153	LCK
ENSG00000117091	CD48	0.918648562233418	107	LCK
ENSG00000089012	SIRPG	0.918973776883993	119	NA
ENSG00000135077	HAVCR2	0.93243228213144	95	Co_inhibition
ENSG00000116824	CD2	0.91595351763402	124	LCK
ENSG00000142347	MYO1F	0.962693640525908	193	NA
ENSG00000198851	CD3E	0.909169623152563	130	NA
ENSG00000123329	ARHGAP9	0.925284562290241	126	NA
ENSG00000010671	BTK	0.913086549613736	85	NA
ENSG00000105122	RASAL3	0.920359703385836	124	NA
ENSG00000162511	LAPTM5	0.912210721786865	72	NA
ENSG00000005844	ITGAL	0.926909570622096	125	NA
ENSG00000010610	CD4	0.908066334728173	57	NA
ENSG00000123338	NCKAP1L	0.953231867420123	162	NA
ENSG00000102879	CORO1A	0.909449377223393	94	LCK
ENSG00000126860	EVI2A	0.923238453170332	70	NA
ENSG00000143119	CD53	0.957049141519972	178	LCK
ENSG00000160791	CCR5	0.926681974678226	104	NA
ENSG00000110077	MS4A6A	0.915621337735852	57	NA
ENSG00000122122	SASH3	0.94955806471518	153	NA
ENSG00000167208	SNX20	0.942275502767096	123	NA
