# Supplementary material for: Mining of prognosis-related genes in cervical squamous cell carcinoma immune microenvironment
Source: PeerJ. 2020 Aug 24;8:e9627. doi: 10.7717/peerj.9627 (PMC7450998; doi:10.7717/peerj.9627)
Supplement: Supplemental Information 8 [file peerj-08-9627-s008.txt]

DB	ID	Description	GeneRatio	BgRatio	pvalue	p.adjust	qvalue	geneID	Count
KEGG	hsa05150	Staphylococcus aureus infection	25/230	68/7840	1.14537575092225e-21	2.46255786448284e-19	1.84465778832741e-19	FPR3/FCGR3A/ITGAM/HLA-DRB1/HLA-DMA/FCGR2A/FCGR2C/HLA-DQB1/HLA-DPA1/SELPLG/C3AR1/ITGB2/C1QA/HLA-DRA/HLA-DQA1/ITGAL/FPR1/HLA-DPB1/C1QC/HLA-DRB5/C5AR1/HLA-DMB/HLA-DOA/HLA-DQA2/C1QB	25
KEGG	hsa04640	Hematopoietic cell lineage	28/230	97/7840	7.41503012894465e-21	7.9711573886155e-19	5.97105057751859e-19	FLT3LG/CD3D/ITGAM/HLA-DRB1/HLA-DMA/CD7/HLA-DQB1/HLA-DPA1/CD2/CD8A/CSF1R/CD38/CD14/CD3E/CSF1/HLA-DRA/HLA-DQA1/CD3G/IL7R/CD4/HLA-DPB1/HLA-DRB5/CD37/IL2RA/CD5/HLA-DMB/HLA-DOA/HLA-DQA2	28
KEGG	hsa04514	Cell adhesion molecules (CAMs)	32/230	144/7840	6.50124032110835e-20	4.65922223012765e-18	3.49013954080554e-18	ITGAM/HLA-DRB1/HLA-DMA/CTLA4/PTPRC/HLA-DQB1/HLA-DPA1/CD2/PDCD1/CD8A/SIGLEC1/SELPLG/PDCD1LG2/ITGB7/SPN/ITGB2/HLA-DRA/HLA-E/HLA-DQA1/ITGAL/CD4/CD40/HLA-DPB1/TIGIT/CD274/HLA-DRB5/SELL/CD86/HLA-DMB/HLA-DOA/HLA-DQA2/CD6	32
KEGG	hsa05323	Rheumatoid arthritis	25/230	91/7840	3.84067303897363e-18	2.06436175844833e-16	1.54637624990254e-16	TLR2/HLA-DRB1/HLA-DMA/CTLA4/HLA-DQB1/HLA-DPA1/CCL3L1/CCL3L3/ITGB2/CSF1/HLA-DRA/HLA-DQA1/TLR4/ITGAL/CCL3/HLA-DPB1/CCL5/HLA-DRB5/IL15/TNFSF13B/CD86/HLA-DMB/HLA-DOA/HLA-DQA2/ACP5	25
KEGG	hsa04062	Chemokine signaling pathway	34/230	190/7840	5.80836981414116e-18	2.4975990200807e-16	1.87090648750231e-16	WAS/RAC2/CXCL9/CCL4L2/CCL4L1/DOCK2/GNGT2/PREX1/FGR/CCL3L1/CCL3L3/CXCR3/VAV1/CXCR6/PIK3CD/HCK/CCR1/PTK2B/GNG2/CXCL11/CXCL10/CCL13/ELMO1/CCR7/CCL3/PIK3R5/JAK3/XCL2/CCL5/CCR5/PLCB2/CCL4/CXCR4/CCL18	34
KEGG	hsa04658	Th1 and Th2 cell differentiation	24/230	92/7840	6.95095223169454e-17	2.49075788302388e-15	1.86578191482327e-15	ZAP70/CD3D/HLA-DRB1/HLA-DMA/HLA-DQB1/HLA-DPA1/CD247/STAT4/IL2RB/CD3E/HLA-DRA/HLA-DQA1/CD3G/LCK/CD4/JAK3/IL12RB1/HLA-DPB1/HLA-DRB5/IL2RA/IL2RG/HLA-DMB/HLA-DOA/HLA-DQA2	24
KEGG	hsa04672	Intestinal immune network for IgA production	18/230	49/7840	6.88126670462316e-16	2.11353191641997e-14	1.58320873053736e-14	HLA-DRB1/HLA-DMA/HLA-DQB1/HLA-DPA1/ITGB7/HLA-DRA/HLA-DQA1/CD40/HLA-DPB1/HLA-DRB5/IL15/TNFSF13B/CD86/CXCR4/HLA-DMB/HLA-DOA/HLA-DQA2/IL15RA	18
KEGG	hsa05140	Leishmaniasis	21/230	74/7840	1.00638653668605e-15	2.70466381734375e-14	2.02601500148639e-14	TLR2/FCGR3A/ITGAM/HLA-DRB1/HLA-DMA/FCGR2A/FCGR2C/HLA-DQB1/NCF4/HLA-DPA1/PTPN6/CYBB/ITGB2/HLA-DRA/HLA-DQA1/TLR4/HLA-DPB1/HLA-DRB5/HLA-DMB/HLA-DOA/HLA-DQA2	21
KEGG	hsa05330	Allograft rejection	16/230	38/7840	2.24525475155632e-15	5.36366412871786e-14	4.01782429225867e-14	HLA-DRB1/HLA-DMA/HLA-DQB1/HLA-DPA1/PRF1/HLA-DRA/HLA-E/HLA-DQA1/CD40/HLA-DPB1/HLA-DRB5/GZMB/CD86/HLA-DMB/HLA-DOA/HLA-DQA2	16
KEGG	hsa04659	Th17 cell differentiation	24/230	107/7840	2.92662645698854e-15	6.29224688252536e-14	4.71340892546576e-14	ZAP70/CD3D/HLA-DRB1/HLA-DMA/HLA-DQB1/HLA-DPA1/CD247/FOXP3/IL2RB/CD3E/HLA-DRA/HLA-DQA1/CD3G/LCK/CD4/JAK3/IL12RB1/HLA-DPB1/HLA-DRB5/IL2RA/IL2RG/HLA-DMB/HLA-DOA/HLA-DQA2	24
KEGG	hsa05416	Viral myocarditis	18/230	59/7840	2.97187489197216e-14	5.80866456158194e-13	4.35116610977741e-13	RAC2/HLA-DRB1/HLA-DMA/HLA-DQB1/HLA-DPA1/ITGB2/PRF1/HLA-DRA/HLA-E/HLA-DQA1/ITGAL/CD40/HLA-DPB1/HLA-DRB5/CD86/HLA-DMB/HLA-DOA/HLA-DQA2	18
KEGG	hsa04612	Antigen processing and presentation	20/230	77/7840	3.27360265712276e-14	5.86520476067828e-13	4.39351935561212e-13	CD74/HLA-DRB1/HLA-DMA/HLA-DQB1/PSME2/HLA-DPA1/CTSS/CD8A/HLA-DRA/HLA-E/HLA-DQA1/CD4/HLA-DPB1/LGMN/HLA-DRB5/HLA-DMB/HLA-DOA/PSME1/IFI30/HLA-DQA2	20
KEGG	hsa05320	Autoimmune thyroid disease	17/230	53/7840	6.19619704561736e-14	1.02475566523672e-12	7.67626030752597e-13	HLA-DRB1/HLA-DMA/CTLA4/HLA-DQB1/HLA-DPA1/PRF1/HLA-DRA/HLA-E/HLA-DQA1/CD40/HLA-DPB1/HLA-DRB5/GZMB/CD86/HLA-DMB/HLA-DOA/HLA-DQA2	17
KEGG	hsa04060	Cytokine-cytokine receptor interaction	36/230	294/7840	1.3932693309089e-13	2.13966361532438e-12	1.60278351600798e-12	IL10RA/CXCL9/CCL4L2/CCL4L1/TNFRSF1B/CCL3L1/CCL3L3/CXCR3/CSF1R/CXCR6/IL2RB/CCR1/CXCL11/CSF1/CD27/CXCL10/CCL13/IL7R/CD4/CCR7/IL16/CCL3/TNFRSF4/CD40/IL12RB1/XCL2/CCL5/CCR5/IL2RA/IL15/CCL4/TNFSF13B/IL2RG/CXCR4/CCL18/IL15RA	36
KEGG	hsa04145	Phagosome	26/230	152/7840	1.85855636536419e-13	2.66393079035533e-12	1.99550262386471e-12	TLR2/FCGR3A/ITGAM/HLA-DRB1/HLA-DMA/FCGR2A/FCGR2C/HLA-DQB1/NCF4/MSR1/HLA-DPA1/CTSS/CYBB/CD14/ITGB2/HLA-DRA/MRC1/HLA-E/HLA-DQA1/TLR4/CORO1A/HLA-DPB1/HLA-DRB5/HLA-DMB/HLA-DOA/HLA-DQA2	26
KEGG	hsa05332	Graft-versus-host disease	15/230	41/7840	2.09902216626462e-13	2.82056103591808e-12	2.11283152262162e-12	HLA-DRB1/HLA-DMA/HLA-DQB1/HLA-DPA1/PRF1/HLA-DRA/HLA-E/HLA-DQA1/HLA-DPB1/HLA-DRB5/GZMB/CD86/HLA-DMB/HLA-DOA/HLA-DQA2	15
KEGG	hsa04940	Type I diabetes mellitus	15/230	43/7840	4.759251129792e-13	6.01905289944282e-12	4.508764228224e-12	HLA-DRB1/HLA-DMA/HLA-DQB1/HLA-DPA1/PRF1/HLA-DRA/HLA-E/HLA-DQA1/HLA-DPB1/HLA-DRB5/GZMB/CD86/HLA-DMB/HLA-DOA/HLA-DQA2	15
KEGG	hsa05310	Asthma	13/230	31/7840	1.09950812669798e-12	1.31330137355592e-11	9.83770429150822e-12	HLA-DRB1/HLA-DMA/HLA-DQB1/HLA-DPA1/HLA-DRA/HLA-DQA1/FCER1G/CD40/HLA-DPB1/HLA-DRB5/HLA-DMB/HLA-DOA/HLA-DQA2	13
KEGG	hsa05152	Tuberculosis	27/230	179/7840	1.43400206851403e-12	1.62268655121324e-11	1.21552529907283e-11	IL10RA/TLR2/CD74/FCGR3A/ITGAM/HLA-DRB1/HLA-DMA/FCGR2A/FCGR2C/HLA-DQB1/HLA-DPA1/CTSS/ITGAX/CD14/ITGB2/HLA-DRA/MRC1/HLA-DQA1/TLR4/FCER1G/CORO1A/LSP1/HLA-DPB1/HLA-DRB5/HLA-DMB/HLA-DOA/HLA-DQA2	27
KEGG	hsa05321	Inflammatory bowel disease (IBD)	17/230	65/7840	2.619362226492e-12	2.8158143934789e-11	2.10927589817514e-11	TLR2/HLA-DRB1/HLA-DMA/HLA-DQB1/HLA-DPA1/STAT4/FOXP3/HLA-DRA/HLA-DQA1/TLR4/IL12RB1/HLA-DPB1/HLA-DRB5/IL2RG/HLA-DMB/HLA-DOA/HLA-DQA2	17
KEGG	hsa05166	Human T-cell leukemia virus 1 infection	29/230	219/7840	5.80564755749947e-12	5.94387726124945e-11	4.45245151026275e-11	SPI1/CD3D/HLA-DRB1/HLA-DMA/HLA-DQB1/HLA-DPA1/PIK3CD/IL2RB/CD3E/ITGB2/HLA-DRA/HLA-E/HLA-DQA1/CD3G/LCK/ITGAL/CD4/ETS1/JAK3/CD40/HLA-DPB1/HLA-DRB5/IL2RA/IL15/IL2RG/HLA-DMB/HLA-DOA/HLA-DQA2/IL15RA	29
KEGG	hsa04380	Osteoclast differentiation	22/230	128/7840	1.35044251267606e-11	1.31975063738797e-10	9.88601456648024e-11	SPI1/LILRA5/LILRB1/FCGR3A/LCP2/FCGR2A/FCGR2C/LILRB2/SIRPG/NCF4/OSCAR/CSF1R/PIK3CD/BTK/CSF1/TYROBP/LCK/SOCS1/LILRB4/PLCG2/ACP5/TREM2	22
KEGG	hsa05340	Primary immunodeficiency	12/230	37/7840	2.95796253180243e-10	2.76505193190227e-09	2.0712506515596e-09	ZAP70/CD3D/PTPRC/CD8A/CD3E/BTK/IL7R/LCK/CD4/JAK3/CD40/IL2RG	12
KEGG	hsa05145	Toxoplasmosis	19/230	113/7840	5.28465879349516e-10	4.73417350250608e-09	3.54628419037175e-09	IL10RA/TLR2/HLA-DRB1/HLA-DMA/HLA-DQB1/HLA-DPA1/HLA-DRA/HLA-DQA1/TLR4/SOCS1/PIK3R5/CD40/HLA-DPB1/CCR5/HLA-DRB5/LY96/HLA-DMB/HLA-DOA/HLA-DQA2	19
KEGG	hsa04650	Natural killer cell mediated cytotoxicity	20/230	131/7840	1.07679284238752e-09	9.26041844453266e-09	6.93681283727538e-09	RAC2/ZAP70/FCGR3A/HCST/LCP2/CD48/CD247/PTPN6/VAV1/PIK3CD/ITGB2/PTK2B/PRF1/HLA-E/TYROBP/LCK/ITGAL/FCER1G/GZMB/PLCG2	20
KEGG	hsa05169	Epstein-Barr virus infection	24/230	201/7840	3.74060728262704e-09	3.09319448371082e-08	2.31705633296331e-08	TLR2/CD3D/HLA-DRB1/HLA-DMA/HLA-DQB1/HLA-DPA1/CD247/PIK3CD/CD3E/BTK/HLA-DRA/HLA-E/HLA-DQA1/CD3G/CXCL10/ITGAL/JAK3/CD40/HLA-DPB1/HLA-DRB5/HLA-DMB/HLA-DOA/PLCG2/HLA-DQA2	24
KEGG	hsa04620	Toll-like receptor signaling pathway	17/230	104/7840	6.95972663967824e-09	5.54200454641045e-08	4.15141589033439e-08	CXCL9/CCL4L2/CCL4L1/TLR2/CCL3L1/CCL3L3/PIK3CD/CD14/CXCL11/CXCL10/TLR4/CCL3/CD40/CCL5/CCL4/LY96/CD86	17
KEGG	hsa04660	T cell receptor signaling pathway	16/230	101/7840	3.11676153586207e-08	2.39322760789409e-07	1.79272374055225e-07	ZAP70/CD3D/LCP2/CTLA4/PTPRC/CD247/PDCD1/PTPN6/VAV1/CD8A/PIK3CD/CD3E/RASGRP1/CD3G/LCK/CD4	16
KEGG	hsa05322	Systemic lupus erythematosus	18/230	133/7840	5.28640663329368e-08	3.91923250399359e-07	2.93582655133914e-07	FCGR3A/HLA-DRB1/HLA-DMA/FCGR2A/HLA-DQB1/HLA-DPA1/C1QA/HLA-DRA/HLA-DQA1/CD40/HLA-DPB1/C1QC/HLA-DRB5/CD86/HLA-DMB/HLA-DOA/HLA-DQA2/C1QB	18
KEGG	hsa05142	Chagas disease (American trypanosomiasis)	15/230	103/7840	2.67776536942272e-07	1.91906518141962e-06	1.43753719832167e-06	TLR2/CD3D/CD247/CCL3L1/CCL3L3/PIK3CD/CD3E/C1QA/CD3G/TLR4/CCL3/CCL5/C1QC/PLCB2/C1QB	15
KEGG	hsa05170	Human immunodeficiency virus 1 infection	21/230	212/7840	9.16922016395186e-07	6.35929785564403e-06	4.76363560300385e-06	RAC2/APOBEC3C/TLR2/GNGT2/CD3D/TNFRSF1B/CD247/APOBEC3D/PIK3CD/CD3E/PTK2B/GNG2/HLA-E/CD3G/APOBEC3G/TLR4/CD4/APOBEC3H/CCR5/CXCR4/PLCG2	21
KEGG	hsa05133	Pertussis	12/230	76/7840	1.7982738474581e-06	1.20821524126091e-05	9.05052298227266e-06	IRF8/SERPING1/ITGAM/CD14/ITGB2/C1QA/TLR4/CASP1/C1QC/LY96/C1QB/IRF1	12
KEGG	hsa04064	NF-kappa B signaling pathway	13/230	95/7840	3.51388906011715e-06	2.28935196340966e-05	1.7149123642677e-05	ZAP70/CCL4L2/CCL4L1/CD14/BTK/CCL13/LCK/TLR4/CD40/CCL4/TNFSF13B/LY96/PLCG2	13
KEGG	hsa05132	Salmonella infection	11/230	86/7840	3.83930565843211e-05	0.000238447143987208	0.000178616465263367	WAS/CCL4L2/CCL4L1/CCL3L1/CCL3L3/CD14/TLR4/CASP1/CCL3/CCL4/RHOG	11
KEGG	hsa05164	Influenza A	16/230	171/7840	3.88169769281501e-05	0.000238447143987208	0.000178616465263367	HLA-DRB1/HLA-DMA/HLA-DQB1/HLA-DPA1/PIK3CD/HLA-DRA/HLA-DQA1/CXCL10/TLR4/CASP1/HLA-DPB1/CCL5/HLA-DRB5/HLA-DMB/HLA-DOA/HLA-DQA2	16
KEGG	hsa04666	Fc gamma R-mediated phagocytosis	11/230	91/7840	6.52881671764211e-05	0.000389915442859181	0.000292078642631357	WAS/RAC2/DOCK2/FCGR3A/FCGR2A/PTPRC/VAV1/INPP5D/PIK3CD/HCK/PLCG2	11
KEGG	hsa04610	Complement and coagulation cascades	10/230	79/7840	9.48304629580108e-05	0.000551041879350604	0.000412775557114528	SERPING1/ITGAM/ITGAX/C3AR1/ITGB2/C1QA/VSIG4/C1QC/C5AR1/C1QB	10
KEGG	hsa05163	Human cytomegalovirus infection	18/230	225/7840	0.000102077856714852	0.000577545768255084	0.000432629143417517	IL10RA/RAC2/CCL4L2/CCL4L1/GNGT2/CCL3L1/CCL3L3/PIK3CD/CCR1/PTK2B/GNG2/HLA-E/CCL3/CCL5/CCR5/PLCB2/CCL4/CXCR4	18
KEGG	hsa04664	Fc epsilon RI signaling pathway	9/230	68/7840	0.000150188988547792	0.000827964936866036	0.00062021363691801	RAC2/LCP2/VAV1/INPP5D/PIK3CD/BTK/ALOX5AP/FCER1G/PLCG2	9
KEGG	hsa04662	B cell receptor signaling pathway	9/230	71/7840	0.000210294749945874	0.00113033428095907	0.000846713072150492	CD79B/RAC2/PTPN6/VAV1/INPP5D/PIK3CD/CD72/BTK/PLCG2	9
KEGG	hsa04611	Platelet activation	12/230	124/7840	0.000266480278964547	0.00139739658481409	0.00104676463880811	FERMT3/LCP2/TBXAS1/FCGR2A/PIK3CD/BTK/RASGRP1/PIK3R5/FCER1G/APBB1IP/PLCB2/PLCG2	12
KEGG	hsa04670	Leukocyte transendothelial migration	11/230	112/7840	0.000421746692783546	0.00215894140353482	0.00161722416029781	RAC2/ITGAM/NCF4/VAV1/CYBB/PIK3CD/ITGB2/PTK2B/ITGAL/CXCR4/PLCG2	11
KEGG	hsa04630	JAK-STAT signaling pathway	13/230	162/7840	0.000918855264688343	0.00456331384763408	0.00341829629712614	IL10RA/PTPN6/STAT4/PIK3CD/IL2RB/IL7R/SOCS1/JAK3/IL12RB1/IL2RA/IL15/IL2RG/IL15RA	13
KEGG	hsa04142	Lysosome	11/230	123/7840	0.000933887485097207	0.00456331384763408	0.00341829629712614	PSAP/CTSW/CTSS/CTSZ/MAN2B1/LIPA/LAPTM5/LGMN/ACP2/SLC11A1/ACP5	11
KEGG	hsa04621	NOD-like receptor signaling pathway	13/230	178/7840	0.00216468518865752	0.0103423847902526	0.00774729435940587	GBP5/PSTPIP1/GBP2/CARD16/GBP4/GBP1/CYBB/TLR4/CASP1/TRPV2/CCL5/PLCB2/TRPM2	13
KEGG	hsa05144	Malaria	6/230	49/7840	0.00290689170283244	0.0135865590458473	0.0101774469229603	KLRB1/TLR2/ITGB2/TLR4/ITGAL/CD40	6
KEGG	hsa04810	Regulation of actin cytoskeleton	14/230	214/7840	0.0040787184138888	0.0186579672124701	0.0139763475324745	WAS/RAC2/ITGAM/ITGAE/ARHGEF6/VAV1/ITGAX/PIK3CD/ITGB7/ITGB2/FGD3/ITGAL/NCKAP1L/CXCR4	14
KEGG	hsa05134	Legionellosis	6/230	55/7840	0.00520964519115279	0.0233348690853719	0.0174797305755784	TLR2/ITGAM/CD14/ITGB2/TLR4/CASP1	6
KEGG	hsa05162	Measles	10/230	132/7840	0.00531898271052391	0.0233383935257682	0.0174823706704653	TLR2/CD3D/PIK3CD/IL2RB/CD3E/CD3G/TLR4/JAK3/IL2RA/IL2RG	10
KEGG	hsa04623	Cytosolic DNA-sensing pathway	6/230	63/7840	0.010063522841789	0.0432731482196928	0.0324151367324994	CCL4L2/CCL4L1/CXCL10/CASP1/CCL5/CCL4	6
BP	GO:0042110	T cell activation	87/363	467/17381	3.76814028639088e-58	1.1221521772872e-54	8.17091472627916e-55	WAS/RAC2/ZAP70/NLRC3/SIT1/EBI3/LILRB1/DOCK2/CD74/DOCK8/LAG3/PREX1/CD3D/HLA-DRB1/CTLA4/LILRB2/SIRPG/PTPRC/CD7/HAVCR2/HLA-DQB1/BATF/HLA-DPA1/CD2/CD247/PDCD1/PTPN6/VAV1/CD8A/IDO1/PDCD1LG2/PIK3CD/FOXP3/PAG1/HLA-DQB2/SPN/CD3E/AIF1/LCP1/HLA-DRA/BTN3A1/RASGRP1/HLA-E/GPR183/HLA-DQA1/CD3G/RASAL3/CD27/CD300A/TNFAIP8L2/VSIG4/IL7R/LCK/JAML/ITGAL/CD4/CCR7/NCKAP1L/SOCS1/SLAMF6/FCER1G/TNFRSF4/JAK3/CORO1A/IL12RB…	87
BP	GO:0051249	regulation of lymphocyte activation	82/363	455/17381	1.7941436168525e-53	2.67147984549337e-50	1.94522939511376e-50	RAC2/FLT3LG/ZAP70/NFAM1/SIT1/EBI3/LILRB1/CD74/DOCK8/LAG3/CD3D/HLA-DRB1/CTLA4/LILRB2/SIRPG/PTPRC/HAVCR2/HLA-DQB1/MNDA/HLA-DPA1/CD2/CD247/PDCD1/LST1/PTPN6/VAV1/IDO1/PDCD1LG2/INPP5D/FOXP3/PAG1/HLA-DQB2/CD38/SPN/CD3E/AIF1/TBC1D10C/BTK/HLA-DRA/RASGRP1/HLA-E/GPR183/HLA-DQA1/CD3G/SAMSN1/RASAL3/CD27/CD300A/TNFAIP8L2/VSIG4/IL7R/LCK/TLR4/CD4/CCR7/NCKAP1L/SOCS1/TNFRSF4/JAK3/CD40/CORO1A/IL12RB1/HLA-DPB1/CCL5…	82
BP	GO:0007159	leukocyte cell-cell adhesion	75/363	374/17381	2.66279330241169e-52	2.64326615152734e-49	1.92468568525196e-49	RAC2/ZAP70/SIT1/EBI3/LILRB1/CD74/DOCK8/LAG3/FERMT3/CD3D/HLA-DRB1/CTLA4/STK10/LILRB2/SIRPG/PTPRC/HAVCR2/HLA-DQB1/HLA-DPA1/CD2/CD247/PDCD1/PTPN6/SEMA4D/VAV1/SELPLG/IDO1/PDCD1LG2/FOXP3/PAG1/ITGB7/HLA-DQB2/SPN/CD3E/AIF1/ITGB2/HLA-DRA/RASGRP1/HLA-E/HLA-DQA1/CD3G/RASAL3/CD27/CD300A/TNFAIP8L2/VSIG4/IL7R/LCK/ITGAL/CD4/CCR7/NCKAP1L/SOCS1/ETS1/JAK3/CORO1A/IL12RB1/HLA-DPB1/CCL5/LILRB4/TIGIT/CD274/HLA-DRB5/Z…	75
BP	GO:0050863	regulation of T cell activation	67/363	322/17381	1.04515565875352e-47	7.78118387941997e-45	5.66584383429541e-45	RAC2/ZAP70/SIT1/EBI3/LILRB1/CD74/DOCK8/LAG3/CD3D/HLA-DRB1/CTLA4/LILRB2/SIRPG/PTPRC/HAVCR2/HLA-DQB1/HLA-DPA1/CD2/CD247/PDCD1/PTPN6/VAV1/IDO1/PDCD1LG2/FOXP3/PAG1/HLA-DQB2/SPN/CD3E/AIF1/HLA-DRA/RASGRP1/HLA-E/HLA-DQA1/CD3G/RASAL3/CD27/CD300A/TNFAIP8L2/VSIG4/IL7R/LCK/CD4/CCR7/NCKAP1L/SOCS1/JAK3/CORO1A/IL12RB1/HLA-DPB1/CCL5/LILRB4/TIGIT/CD274/HLA-DRB5/ZNF683/IL2RA/IL15/CD5/TNFSF13B/CD86/HLA-DMB/HLA-DOA…	67
BP	GO:1903037	regulation of leukocyte cell-cell adhesion	68/363	343/17381	5.84572608547223e-47	3.48171445650726e-44	2.53519910233112e-44	RAC2/ZAP70/SIT1/EBI3/LILRB1/CD74/DOCK8/LAG3/CD3D/HLA-DRB1/CTLA4/LILRB2/SIRPG/PTPRC/HAVCR2/HLA-DQB1/HLA-DPA1/CD2/CD247/PDCD1/PTPN6/VAV1/IDO1/PDCD1LG2/FOXP3/PAG1/HLA-DQB2/SPN/CD3E/AIF1/HLA-DRA/RASGRP1/HLA-E/HLA-DQA1/CD3G/RASAL3/CD27/CD300A/TNFAIP8L2/VSIG4/IL7R/LCK/CD4/CCR7/NCKAP1L/SOCS1/ETS1/JAK3/CORO1A/IL12RB1/HLA-DPB1/CCL5/LILRB4/TIGIT/CD274/HLA-DRB5/ZNF683/IL2RA/IL15/CD5/TNFSF13B/CD86/HLA-DMB/HL…	68
BP	GO:0002696	positive regulation of leukocyte activation	67/363	347/17381	1.80400573667398e-45	8.95388180635852e-43	6.51974003078666e-43	FLT3LG/ZAP70/EBI3/LILRB1/CD74/DOCK8/CD3D/ITGAM/HLA-DRB1/CTLA4/LILRB2/SIRPG/PTPRC/HAVCR2/HLA-DQB1/HLA-DPA1/CD2/FGR/CD247/PDCD1/PTPN6/VAV1/PDCD1LG2/INPP5D/FOXP3/HLA-DQB2/CD38/SPN/CD3E/AIF1/ITGB2/BTK/HLA-DRA/RASGRP1/HLA-E/GPR183/HLA-DQA1/CD3G/RASAL3/CD27/IL7R/LCK/TLR4/CD4/CCR7/NCKAP1L/SOCS1/FCER1G/TNFRSF4/JAK3/CD40/CORO1A/IL12RB1/HLA-DPB1/CCL5/LILRB4/CD274/HLA-DRB5/IL2RA/IL15/CD5/TNFSF13B/CD86/HLA-D…	67
BP	GO:0050867	positive regulation of cell activation	67/363	359/17381	1.82659899635764e-44	7.77087401593292e-42	5.65833674059659e-42	FLT3LG/ZAP70/EBI3/LILRB1/CD74/DOCK8/CD3D/ITGAM/HLA-DRB1/CTLA4/LILRB2/SIRPG/PTPRC/HAVCR2/HLA-DQB1/HLA-DPA1/CD2/FGR/CD247/PDCD1/PTPN6/VAV1/PDCD1LG2/INPP5D/FOXP3/HLA-DQB2/CD38/SPN/CD3E/AIF1/ITGB2/BTK/HLA-DRA/RASGRP1/HLA-E/GPR183/HLA-DQA1/CD3G/RASAL3/CD27/IL7R/LCK/TLR4/CD4/CCR7/NCKAP1L/SOCS1/FCER1G/TNFRSF4/JAK3/CD40/CORO1A/IL12RB1/HLA-DPB1/CCL5/LILRB4/CD274/HLA-DRB5/IL2RA/IL15/CD5/TNFSF13B/CD86/HLA-D…	67
BP	GO:0050870	positive regulation of T cell activation	54/363	215/17381	4.85736200648048e-43	1.65073170869354e-40	1.20197494606366e-40	ZAP70/EBI3/LILRB1/CD74/DOCK8/CD3D/HLA-DRB1/CTLA4/LILRB2/SIRPG/PTPRC/HAVCR2/HLA-DQB1/HLA-DPA1/CD247/PDCD1/PTPN6/VAV1/PDCD1LG2/FOXP3/HLA-DQB2/SPN/CD3E/AIF1/HLA-DRA/RASGRP1/HLA-E/HLA-DQA1/CD3G/RASAL3/CD27/IL7R/LCK/CD4/CCR7/NCKAP1L/SOCS1/JAK3/CORO1A/IL12RB1/HLA-DPB1/CCL5/LILRB4/CD274/HLA-DRB5/IL2RA/IL15/CD5/TNFSF13B/CD86/HLA-DMB/SASH3/HLA-DQA2/CD6	54
BP	GO:1903039	positive regulation of leukocyte cell-cell adhesion	55/363	226/17381	4.98877950914772e-43	1.65073170869354e-40	1.20197494606366e-40	ZAP70/EBI3/LILRB1/CD74/DOCK8/CD3D/HLA-DRB1/CTLA4/LILRB2/SIRPG/PTPRC/HAVCR2/HLA-DQB1/HLA-DPA1/CD247/PDCD1/PTPN6/VAV1/PDCD1LG2/FOXP3/HLA-DQB2/SPN/CD3E/AIF1/HLA-DRA/RASGRP1/HLA-E/HLA-DQA1/CD3G/RASAL3/CD27/IL7R/LCK/CD4/CCR7/NCKAP1L/SOCS1/ETS1/JAK3/CORO1A/IL12RB1/HLA-DPB1/CCL5/LILRB4/CD274/HLA-DRB5/IL2RA/IL15/CD5/TNFSF13B/CD86/HLA-DMB/SASH3/HLA-DQA2/CD6	55
BP	GO:0051251	positive regulation of lymphocyte activation	62/363	315/17381	1.4727875709203e-42	4.38596138620065e-40	3.1936235748377e-40	FLT3LG/ZAP70/EBI3/LILRB1/CD74/DOCK8/CD3D/HLA-DRB1/CTLA4/LILRB2/SIRPG/PTPRC/HAVCR2/HLA-DQB1/HLA-DPA1/CD247/PDCD1/PTPN6/VAV1/PDCD1LG2/INPP5D/FOXP3/HLA-DQB2/CD38/SPN/CD3E/AIF1/BTK/HLA-DRA/RASGRP1/HLA-E/GPR183/HLA-DQA1/CD3G/RASAL3/CD27/IL7R/LCK/TLR4/CD4/CCR7/NCKAP1L/SOCS1/TNFRSF4/JAK3/CD40/CORO1A/IL12RB1/HLA-DPB1/CCL5/LILRB4/CD274/HLA-DRB5/IL2RA/IL15/CD5/TNFSF13B/CD86/HLA-DMB/SASH3/HLA-DQA2/CD6	62
BP	GO:0022407	regulation of cell-cell adhesion	69/363	425/17381	1.1958513125418e-41	3.23749564431772e-39	2.35737196539341e-39	RAC2/ZAP70/SIT1/EBI3/LILRB1/CD74/DOCK8/LAG3/FERMT3/CD3D/HLA-DRB1/CTLA4/LILRB2/SIRPG/PTPRC/HAVCR2/HLA-DQB1/HLA-DPA1/CD2/CD247/PDCD1/PTPN6/VAV1/IDO1/PDCD1LG2/FOXP3/PAG1/HLA-DQB2/SPN/CD3E/AIF1/HLA-DRA/RASGRP1/HLA-E/HLA-DQA1/CD3G/RASAL3/CD27/CD300A/TNFAIP8L2/VSIG4/IL7R/LCK/CD4/CCR7/NCKAP1L/SOCS1/ETS1/JAK3/CORO1A/IL12RB1/HLA-DPB1/CCL5/LILRB4/TIGIT/CD274/HLA-DRB5/ZNF683/IL2RA/IL15/CD5/TNFSF13B/CD86/HLA…	69
BP	GO:0022409	positive regulation of cell-cell adhesion	55/363	259/17381	1.34379707319453e-39	3.33485640331109e-37	2.42826488664976e-37	ZAP70/EBI3/LILRB1/CD74/DOCK8/CD3D/HLA-DRB1/CTLA4/LILRB2/SIRPG/PTPRC/HAVCR2/HLA-DQB1/HLA-DPA1/CD247/PDCD1/PTPN6/VAV1/PDCD1LG2/FOXP3/HLA-DQB2/SPN/CD3E/AIF1/HLA-DRA/RASGRP1/HLA-E/HLA-DQA1/CD3G/RASAL3/CD27/IL7R/LCK/CD4/CCR7/NCKAP1L/SOCS1/ETS1/JAK3/CORO1A/IL12RB1/HLA-DPB1/CCL5/LILRB4/CD274/HLA-DRB5/IL2RA/IL15/CD5/TNFSF13B/CD86/HLA-DMB/SASH3/HLA-DQA2/CD6	55
BP	GO:0032943	mononuclear cell proliferation	54/363	270/17381	1.98141476480691e-37	4.53896397661152e-35	3.30503191538643e-35	RAC2/ZAP70/EBI3/LILRB1/DOCK2/CD74/DOCK8/CTLA4/LILRB2/PTPRC/HAVCR2/MNDA/HLA-DPA1/LST1/PTPN6/IDO1/PDCD1LG2/INPP5D/FOXP3/CD38/SPN/CD3E/AIF1/BTK/CSF1/BTN3A1/HLA-E/GPR183/RASAL3/CD300A/VSIG4/IL7R/TLR4/CD4/NCKAP1L/SLAMF6/TNFRSF4/JAK3/CD40/CORO1A/IL12RB1/HLA-DPB1/CCL5/CD274/IL2RA/IKZF3/IL15/TNFSF13B/CD86/HLA-DMB/SLC11A1/SASH3/IRF1/CD6	54
BP	GO:0070661	leukocyte proliferation	55/363	286/17381	3.63304570742414e-37	7.72800722622078e-35	5.62712342653664e-35	RAC2/FLT3LG/ZAP70/EBI3/LILRB1/DOCK2/CD74/DOCK8/CTLA4/LILRB2/PTPRC/HAVCR2/MNDA/HLA-DPA1/LST1/PTPN6/IDO1/PDCD1LG2/INPP5D/FOXP3/CD38/SPN/CD3E/AIF1/BTK/CSF1/BTN3A1/HLA-E/GPR183/RASAL3/CD300A/VSIG4/IL7R/TLR4/CD4/NCKAP1L/SLAMF6/TNFRSF4/JAK3/CD40/CORO1A/IL12RB1/HLA-DPB1/CCL5/CD274/IL2RA/IKZF3/IL15/TNFSF13B/CD86/HLA-DMB/SLC11A1/SASH3/IRF1/CD6	55
BP	GO:0070663	regulation of leukocyte proliferation	49/363	217/17381	1.16233605188351e-36	2.3076245083394e-34	1.68028931009125e-34	RAC2/FLT3LG/ZAP70/EBI3/LILRB1/CD74/CTLA4/LILRB2/PTPRC/HAVCR2/MNDA/HLA-DPA1/LST1/PTPN6/IDO1/PDCD1LG2/INPP5D/FOXP3/CD38/SPN/CD3E/AIF1/BTK/CSF1/HLA-E/GPR183/RASAL3/CD300A/VSIG4/TLR4/CD4/NCKAP1L/TNFRSF4/JAK3/CD40/CORO1A/IL12RB1/HLA-DPB1/CCL5/CD274/IL2RA/IKZF3/IL15/TNFSF13B/CD86/HLA-DMB/SASH3/IRF1/CD6	49
BP	GO:0032944	regulation of mononuclear cell proliferation	48/363	207/17381	1.67200017170974e-36	3.11201031959476e-34	2.26600023271189e-34	RAC2/ZAP70/EBI3/LILRB1/CD74/CTLA4/LILRB2/PTPRC/HAVCR2/MNDA/HLA-DPA1/LST1/PTPN6/IDO1/PDCD1LG2/INPP5D/FOXP3/CD38/SPN/CD3E/AIF1/BTK/CSF1/HLA-E/GPR183/RASAL3/CD300A/VSIG4/TLR4/CD4/NCKAP1L/TNFRSF4/JAK3/CD40/CORO1A/IL12RB1/HLA-DPB1/CCL5/CD274/IL2RA/IKZF3/IL15/TNFSF13B/CD86/HLA-DMB/SASH3/IRF1/CD6	48
BP	GO:0046651	lymphocyte proliferation	53/363	268/17381	1.79125652174403e-36	3.13785995397278e-34	2.28482256024316e-34	RAC2/ZAP70/EBI3/LILRB1/DOCK2/CD74/DOCK8/CTLA4/LILRB2/PTPRC/HAVCR2/MNDA/HLA-DPA1/LST1/PTPN6/IDO1/PDCD1LG2/INPP5D/FOXP3/CD38/SPN/CD3E/AIF1/BTK/BTN3A1/HLA-E/GPR183/RASAL3/CD300A/VSIG4/IL7R/TLR4/CD4/NCKAP1L/SLAMF6/TNFRSF4/JAK3/CD40/CORO1A/IL12RB1/HLA-DPB1/CCL5/CD274/IL2RA/IKZF3/IL15/TNFSF13B/CD86/HLA-DMB/SLC11A1/SASH3/IRF1/CD6	53
BP	GO:0050670	regulation of lymphocyte proliferation	47/363	206/17381	2.11051618989518e-35	3.49173178528213e-33	2.54249318782694e-33	RAC2/ZAP70/EBI3/LILRB1/CD74/CTLA4/LILRB2/PTPRC/HAVCR2/MNDA/HLA-DPA1/LST1/PTPN6/IDO1/PDCD1LG2/INPP5D/FOXP3/CD38/SPN/CD3E/AIF1/BTK/HLA-E/GPR183/RASAL3/CD300A/VSIG4/TLR4/CD4/NCKAP1L/TNFRSF4/JAK3/CD40/CORO1A/IL12RB1/HLA-DPB1/CCL5/CD274/IL2RA/IKZF3/IL15/TNFSF13B/CD86/HLA-DMB/SASH3/IRF1/CD6	47
BP	GO:0002768	immune response-regulating cell surface receptor signaling pathway	64/363	458/17381	1.49171281240013e-34	2.33806355543557e-32	1.70245340362564e-32	CD79B/WAS/FPR3/ZAP70/FYB1/NFAM1/LILRB1/CD3D/FCGR3A/LCP2/HLA-DRB1/FCGR2A/CTLA4/WIPF1/LILRB2/PSMB10/PTPRC/HLA-DQB1/PSME2/GBP1/MNDA/HLA-DPA1/FGR/CD247/PTPN6/THEMIS2/VAV1/LAT2/GCSAM/INPP5D/PIK3CD/FOXP3/HCK/PAG1/C3AR1/HLA-DQB2/CD38/LPXN/CD3E/BTK/CLEC4A/HLA-DRA/BTN3A1/HLA-DQA1/CD3G/MYO1G/CD300A/ELMO1/LCK/CD4/CCR7/FPR1/NCKAP1L/FCER1G/CD40/HLA-DPB1/LILRB4/HLA-DRB5/C5AR1/SLA2/PSMB9/PSME1/PLCG2/HLA-DQA2	64
BP	GO:0002521	leukocyte differentiation	65/363	479/17381	2.58027383824809e-34	3.84202774515141e-32	2.79756005620582e-32	CD79B/DOCK10/SPI1/FLT3LG/ZAP70/NFAM1/LILRB1/DOCK2/TLR2/CD74/PREX1/POU2F2/CD3D/CTLA4/EVI2B/LILRB2/PTPRC/BATF/CD2/PTPN6/VAV1/CD8A/CSF1R/INPP5D/PIK3CD/FOXP3/SPN/CD3E/BTK/CCR1/PTK2B/CSF1/RASGRP1/GPR183/CD27/TYROBP/IL7R/LCK/TLR4/CD4/CCR7/NCKAP1L/CCL3/SOCS1/SLAMF6/FCER1G/JAK3/IL12RB1/LYL1/MFNG/C1QC/LILRB4/IKZF1/ZNF683/IL2RA/TRPM2/IKZF3/SNX10/IL15/CD86/HLA-DOA/SASH3/PLCG2/IRF1/TREM2	65
BP	GO:0050900	leukocyte migration	64/363	471/17381	8.14460661577067e-34	1.15498278579834e-31	8.40996973859026e-32	MCOLN2/RAC2/FPR3/CXCL9/ZAP70/CCL4L1/CD74/DOCK8/PREX1/ITGAM/STK10/CD48/SIRPG/CD2/CCL3L1/CCL3L3/CXCR3/PTPN6/VAV1/GCSAM/SELPLG/ITGAX/INPP5D/PIK3CD/HCK/C3AR1/ITGB7/SPN/AIF1/GPSM3/ITGB2/CCR1/PTK2B/CXCL11/CSF1/SLC7A7/GPR183/MYO1G/CD300A/CXCL10/CCL13/LCK/JAML/ITGAL/CCR7/IL16/FPR1/NCKAP1L/CCL3/FCER1G/CORO1A/MPP1/PLA2G7/XCL2/CCL5/CCR5/CMKLR1/TRPM2/SELL/CCL4/C5AR1/DOK2/CXCR4/CCL18	64
BP	GO:0002429	immune response-activating cell surface receptor signaling pathway	61/363	426/17381	1.55383045026517e-33	2.0354181660637e-31	1.48208314378821e-31	CD79B/WAS/FPR3/ZAP70/FYB1/NFAM1/CD3D/FCGR3A/LCP2/HLA-DRB1/FCGR2A/CTLA4/WIPF1/PSMB10/PTPRC/HLA-DQB1/PSME2/GBP1/MNDA/HLA-DPA1/FGR/CD247/PTPN6/THEMIS2/VAV1/LAT2/GCSAM/INPP5D/PIK3CD/FOXP3/HCK/PAG1/C3AR1/HLA-DQB2/CD38/LPXN/CD3E/BTK/CLEC4A/HLA-DRA/BTN3A1/HLA-DQA1/CD3G/MYO1G/CD300A/ELMO1/LCK/CD4/CCR7/FPR1/NCKAP1L/FCER1G/HLA-DPB1/LILRB4/HLA-DRB5/C5AR1/SLA2/PSMB9/PSME1/PLCG2/HLA-DQA2	61
BP	GO:0045785	positive regulation of cell adhesion	59/363	394/17381	1.57201537338701e-33	2.0354181660637e-31	1.48208314378821e-31	ZAP70/EBI3/LILRB1/CD74/DOCK8/PREX1/CD3D/HLA-DRB1/CTLA4/LILRB2/SIRPG/PTPRC/HAVCR2/HLA-DQB1/HLA-DPA1/CD247/PDCD1/PTPN6/VAV1/PDCD1LG2/FOXP3/HLA-DQB2/SPN/CD3E/AIF1/PTK2B/CSF1/HLA-DRA/RASGRP1/HLA-E/HLA-DQA1/CD3G/RASAL3/CD27/IL7R/LCK/CD4/CCR7/NCKAP1L/SOCS1/ETS1/JAK3/CORO1A/IL12RB1/HLA-DPB1/CCL5/APBB1IP/LILRB4/CD274/HLA-DRB5/IL2RA/IL15/CD5/TNFSF13B/CD86/HLA-DMB/SASH3/HLA-DQA2/CD6	59
BP	GO:0030098	lymphocyte differentiation	52/363	328/17381	8.24351776525251e-31	1.02288316270508e-28	7.44809061246499e-29	CD79B/DOCK10/SPI1/FLT3LG/ZAP70/NFAM1/DOCK2/CD74/PREX1/POU2F2/CD3D/CTLA4/LILRB2/PTPRC/BATF/CD2/PTPN6/VAV1/CD8A/INPP5D/PIK3CD/FOXP3/SPN/CD3E/BTK/PTK2B/RASGRP1/GPR183/CD27/IL7R/LCK/CD4/CCR7/NCKAP1L/SOCS1/SLAMF6/FCER1G/JAK3/IL12RB1/LYL1/MFNG/LILRB4/IKZF1/ZNF683/IL2RA/IKZF3/IL15/CD86/HLA-DOA/SASH3/PLCG2/IRF1	52
BP	GO:0050851	antigen receptor-mediated signaling pathway	47/363	257/17381	9.15728251127712e-31	1.09081549274333e-28	7.94273767293931e-29	CD79B/WAS/ZAP70/FYB1/NFAM1/CD3D/LCP2/HLA-DRB1/CTLA4/PSMB10/PTPRC/HLA-DQB1/PSME2/GBP1/MNDA/HLA-DPA1/CD247/PTPN6/THEMIS2/LAT2/GCSAM/INPP5D/PIK3CD/FOXP3/PAG1/HLA-DQB2/CD38/LPXN/CD3E/BTK/HLA-DRA/BTN3A1/HLA-DQA1/CD3G/CD300A/LCK/CD4/CCR7/NCKAP1L/HLA-DPB1/LILRB4/HLA-DRB5/SLA2/PSMB9/PSME1/PLCG2/HLA-DQA2	47
BP	GO:0042098	T cell proliferation	40/363	181/17381	1.22423610859678e-29	1.40222120438508e-27	1.0210228274127e-27	RAC2/ZAP70/EBI3/LILRB1/DOCK2/DOCK8/CTLA4/LILRB2/PTPRC/HAVCR2/HLA-DPA1/PTPN6/IDO1/PDCD1LG2/FOXP3/SPN/CD3E/AIF1/BTN3A1/HLA-E/RASAL3/VSIG4/CD4/NCKAP1L/TNFRSF4/JAK3/CORO1A/IL12RB1/HLA-DPB1/CCL5/CD274/IL2RA/IL15/TNFSF13B/CD86/HLA-DMB/SLC11A1/SASH3/IRF1/CD6	40
BP	GO:0070665	positive regulation of leukocyte proliferation	36/363	144/17381	8.54035940504467e-29	9.41970011415668e-27	6.85892412256999e-27	FLT3LG/ZAP70/EBI3/CD74/LILRB2/PTPRC/HAVCR2/HLA-DPA1/PDCD1LG2/FOXP3/CD38/SPN/CD3E/AIF1/CSF1/HLA-E/GPR183/RASAL3/TLR4/CD4/NCKAP1L/TNFRSF4/JAK3/CD40/CORO1A/IL12RB1/HLA-DPB1/CCL5/CD274/IL2RA/IL15/TNFSF13B/CD86/HLA-DMB/SASH3/CD6	36
BP	GO:0032946	positive regulation of mononuclear cell proliferation	35/363	137/17381	2.25265601390123e-28	2.39586057478495e-26	1.74453811602877e-26	ZAP70/EBI3/CD74/LILRB2/PTPRC/HAVCR2/HLA-DPA1/PDCD1LG2/FOXP3/CD38/SPN/CD3E/AIF1/CSF1/HLA-E/GPR183/RASAL3/TLR4/CD4/NCKAP1L/TNFRSF4/JAK3/CD40/CORO1A/IL12RB1/HLA-DPB1/CCL5/CD274/IL2RA/IL15/TNFSF13B/CD86/HLA-DMB/SASH3/CD6	35
BP	GO:0050671	positive regulation of lymphocyte proliferation	34/363	136/17381	3.02207883989753e-27	3.10336233972926e-25	2.25970323418836e-25	ZAP70/EBI3/CD74/LILRB2/PTPRC/HAVCR2/HLA-DPA1/PDCD1LG2/FOXP3/CD38/SPN/CD3E/AIF1/HLA-E/GPR183/RASAL3/TLR4/CD4/NCKAP1L/TNFRSF4/JAK3/CD40/CORO1A/IL12RB1/HLA-DPB1/CCL5/CD274/IL2RA/IL15/TNFSF13B/CD86/HLA-DMB/SASH3/CD6	34
BP	GO:0034341	response to interferon-gamma	36/363	165/17381	1.50361076026086e-26	1.49258428135228e-24	1.08682040917101e-24	GBP5/IRF8/GBP2/CCL4L1/HLA-DRB1/HLA-DQB1/GBP1/NUB1/HLA-DPA1/CCL3L1/CCL3L3/HCK/HLA-DQB2/AIF1/HLA-DRA/MRC1/HLA-E/HLA-DQA1/CCL13/CASP1/CCL3/SOCS1/CD40/IL12RB1/XCL2/HLA-DPB1/CCL5/NR1H3/HLA-DRB5/CCL4/CD86/CCL18/SLC11A1/IFI30/HLA-DQA2/IRF1	36
BP	GO:0030595	leukocyte chemotaxis	39/363	203/17381	1.75671988798846e-26	1.6875844601386e-24	1.22880915764219e-24	RAC2/CXCL9/CCL4L1/CD74/PREX1/CCL3L1/CCL3L3/CXCR3/VAV1/PIK3CD/C3AR1/AIF1/GPSM3/ITGB2/CCR1/PTK2B/CXCL11/CSF1/GPR183/CXCL10/CCL13/JAML/CCR7/IL16/NCKAP1L/CCL3/FCER1G/CORO1A/MPP1/PLA2G7/XCL2/CCL5/CCR5/CMKLR1/TRPM2/CCL4/C5AR1/CXCR4/CCL18	39
BP	GO:0042129	regulation of T cell proliferation	35/363	155/17381	2.21148560187313e-26	2.05806378824318e-24	1.49857248021666e-24	RAC2/ZAP70/EBI3/LILRB1/CTLA4/LILRB2/PTPRC/HAVCR2/HLA-DPA1/PTPN6/IDO1/PDCD1LG2/FOXP3/SPN/CD3E/AIF1/HLA-E/RASAL3/VSIG4/CD4/NCKAP1L/JAK3/CORO1A/IL12RB1/HLA-DPB1/CCL5/CD274/IL2RA/IL15/TNFSF13B/CD86/HLA-DMB/SASH3/IRF1/CD6	35
BP	GO:0002683	negative regulation of immune system process	52/363	412/17381	6.34570514238749e-26	5.72651815576665e-24	4.16974564380167e-24	GPR171/CD96/NLRC3/LILRB1/CD74/LAG3/SERPING1/TRAFD1/CTLA4/LILRB2/PTPRC/CD300LF/HAVCR2/MILR1/GBP1/MNDA/PDCD1/LST1/PTPN6/GCSAM/IDO1/PDCD1LG2/INPP5D/FOXP3/PAG1/SPN/LPXN/CD14/TBC1D10C/BTK/PTK2B/HLA-E/SAMSN1/CD300A/TNFAIP8L2/VSIG4/IL7R/TLR4/CCL3/FCER1G/JAK3/C1QC/NR1H3/LILRB4/TIGIT/CD274/IL2RA/LY96/CD86/SLA2/HLA-DOA/IRF1	52
BP	GO:0050852	T cell receptor signaling pathway	36/363	174/17381	1.08327848516674e-25	9.48824508478397e-24	6.90883492087765e-24	WAS/ZAP70/FYB1/CD3D/LCP2/HLA-DRB1/PSMB10/PTPRC/HLA-DQB1/PSME2/GBP1/HLA-DPA1/CD247/PTPN6/THEMIS2/INPP5D/PIK3CD/FOXP3/PAG1/HLA-DQB2/CD3E/HLA-DRA/BTN3A1/HLA-DQA1/CD3G/CD300A/LCK/CD4/CCR7/HLA-DPB1/LILRB4/HLA-DRB5/PSMB9/PSME1/PLCG2/HLA-DQA2	36
BP	GO:0060326	cell chemotaxis	43/363	270/17381	1.19792033295032e-25	1.01925907186458e-23	7.421701912414e-24	RAC2/FPR3/CXCL9/CCL4L1/BIN2/CD74/PREX1/CCL3L1/CCL3L3/CXCR3/VAV1/PIK3CD/C3AR1/AIF1/GPSM3/ITGB2/CCR1/PTK2B/CXCL11/CSF1/GPR183/CXCL10/CCL13/JAML/CCR7/IL16/FPR1/NCKAP1L/CCL3/FCER1G/CORO1A/MPP1/PLA2G7/XCL2/CCL5/CCR5/CMKLR1/TRPM2/CCL4/C5AR1/CXCR4/CCL18/RHOG	43
BP	GO:0042119	neutrophil activation	56/363	496/17381	2.01380725940965e-25	1.6658661162561e-23	1.21299501590172e-23	LYZ/CLEC5A/PLEKHO2/COTL1/LAIR1/NFAM1/DOCK2/TLR2/BIN2/PSAP/PREX1/ITGAM/KCNAB2/ADA2/FCGR2A/TNFRSF1B/STK10/LILRB2/PTPRC/MMP25/ARHGAP45/MNDA/GPR84/DOK3/FGR/PTPN6/CTSS/CYBB/OSCAR/FGL2/ITGAX/GMFG/C3AR1/CD14/TBC1D10C/ARHGAP9/ITGB2/CTSZ/MAN2B1/CD300A/TYROBP/ITGAL/FPR1/NCKAP1L/HVCN1/FCER1G/CD53/CCL5/TRPM2/SELL/RAB27A/SLC2A5/C5AR1/RHOG/SLC11A1/HK3	56
BP	GO:0031295	T cell costimulation	26/363	76/17381	5.03545298050991e-25	4.05285918269149e-23	2.95107628445247e-23	CD3D/HLA-DRB1/CTLA4/HLA-DQB1/HLA-DPA1/CD247/PDCD1/PTPN6/VAV1/PDCD1LG2/HLA-DQB2/SPN/CD3E/HLA-DRA/HLA-DQA1/CD3G/LCK/CD4/CCR7/HLA-DPB1/CD274/HLA-DRB5/CD5/TNFSF13B/CD86/HLA-DQA2	26
BP	GO:0031294	lymphocyte costimulation	26/363	79/17381	1.60609970168933e-24	1.25867497674496e-22	9.16500106781171e-23	CD3D/HLA-DRB1/CTLA4/HLA-DQB1/HLA-DPA1/CD247/PDCD1/PTPN6/VAV1/PDCD1LG2/HLA-DQB2/SPN/CD3E/HLA-DRA/HLA-DQA1/CD3G/LCK/CD4/CCR7/HLA-DPB1/CD274/HLA-DRB5/CD5/TNFSF13B/CD86/HLA-DQA2	26
BP	GO:0043312	neutrophil degranulation	54/363	485/17381	3.13567970309851e-24	2.39437286046856e-22	1.74345484166881e-22	LYZ/CLEC5A/PLEKHO2/COTL1/LAIR1/NFAM1/DOCK2/TLR2/BIN2/PSAP/ITGAM/KCNAB2/ADA2/FCGR2A/TNFRSF1B/STK10/LILRB2/PTPRC/MMP25/ARHGAP45/MNDA/GPR84/DOK3/FGR/PTPN6/CTSS/CYBB/OSCAR/FGL2/ITGAX/GMFG/C3AR1/CD14/TBC1D10C/ARHGAP9/ITGB2/CTSZ/MAN2B1/CD300A/TYROBP/ITGAL/FPR1/NCKAP1L/HVCN1/FCER1G/CD53/TRPM2/SELL/RAB27A/SLC2A5/C5AR1/RHOG/SLC11A1/HK3	54
BP	GO:0002283	neutrophil activation involved in immune response	54/363	486/17381	3.46452232227279e-24	2.57933686893209e-22	1.87813578523209e-22	LYZ/CLEC5A/PLEKHO2/COTL1/LAIR1/NFAM1/DOCK2/TLR2/BIN2/PSAP/ITGAM/KCNAB2/ADA2/FCGR2A/TNFRSF1B/STK10/LILRB2/PTPRC/MMP25/ARHGAP45/MNDA/GPR84/DOK3/FGR/PTPN6/CTSS/CYBB/OSCAR/FGL2/ITGAX/GMFG/C3AR1/CD14/TBC1D10C/ARHGAP9/ITGB2/CTSZ/MAN2B1/CD300A/TYROBP/ITGAL/FPR1/NCKAP1L/HVCN1/FCER1G/CD53/TRPM2/SELL/RAB27A/SLC2A5/C5AR1/RHOG/SLC11A1/HK3	54
BP	GO:0042102	positive regulation of T cell proliferation	28/363	101/17381	5.53711302866625e-24	4.02183478033368e-22	2.92848596638061e-22	ZAP70/EBI3/LILRB2/PTPRC/HAVCR2/HLA-DPA1/PDCD1LG2/FOXP3/SPN/CD3E/AIF1/HLA-E/RASAL3/CD4/NCKAP1L/JAK3/CORO1A/IL12RB1/HLA-DPB1/CCL5/CD274/IL2RA/IL15/TNFSF13B/CD86/HLA-DMB/SASH3/CD6	28
BP	GO:0071346	cellular response to interferon-gamma	32/363	144/17381	5.6765802618269e-24	4.02496571898107e-22	2.93076574921389e-22	GBP5/IRF8/GBP2/CCL4L1/HLA-DRB1/HLA-DQB1/GBP1/HLA-DPA1/CCL3L1/CCL3L3/HCK/HLA-DQB2/AIF1/HLA-DRA/MRC1/HLA-E/HLA-DQA1/CCL13/CASP1/CCL3/SOCS1/IL12RB1/XCL2/HLA-DPB1/CCL5/NR1H3/HLA-DRB5/CCL4/CCL18/IFI30/HLA-DQA2/IRF1	32
BP	GO:0002446	neutrophil mediated immunity	54/363	499/17381	1.23791363069763e-23	8.57327160980821e-22	6.24259994917285e-22	LYZ/CLEC5A/PLEKHO2/COTL1/LAIR1/NFAM1/DOCK2/TLR2/BIN2/PSAP/ITGAM/KCNAB2/ADA2/FCGR2A/TNFRSF1B/STK10/LILRB2/PTPRC/MMP25/ARHGAP45/MNDA/GPR84/DOK3/FGR/PTPN6/CTSS/CYBB/OSCAR/FGL2/ITGAX/GMFG/C3AR1/CD14/TBC1D10C/ARHGAP9/ITGB2/CTSZ/MAN2B1/CD300A/TYROBP/ITGAL/FPR1/NCKAP1L/HVCN1/FCER1G/CD53/TRPM2/SELL/RAB27A/SLC2A5/C5AR1/RHOG/SLC11A1/HK3	54
BP	GO:0030217	T cell differentiation	37/363	225/17381	1.10169505847661e-22	7.45647246396212e-21	5.42940626904739e-21	ZAP70/DOCK2/CD74/PREX1/CD3D/CTLA4/LILRB2/PTPRC/BATF/CD2/VAV1/CD8A/PIK3CD/FOXP3/SPN/CD3E/RASGRP1/GPR183/CD27/IL7R/LCK/CD4/CCR7/NCKAP1L/SOCS1/SLAMF6/FCER1G/JAK3/IL12RB1/LILRB4/ZNF683/IL2RA/IL15/CD86/HLA-DOA/SASH3/IRF1	37
BP	GO:0002695	negative regulation of leukocyte activation	30/363	155/17381	1.07779772782347e-20	7.13262585212954e-19	5.19359840775754e-19	LILRB1/CD74/LAG3/CTLA4/LILRB2/CD300LF/HAVCR2/MILR1/MNDA/LST1/PTPN6/IDO1/PDCD1LG2/INPP5D/FOXP3/PAG1/SPN/TBC1D10C/BTK/SAMSN1/CD300A/TNFAIP8L2/VSIG4/JAK3/NR1H3/TIGIT/CD274/IL2RA/SLA2/IRF1	30
BP	GO:0050866	negative regulation of cell activation	31/363	174/17381	3.13078724585466e-20	2.02684443872939e-18	1.47584021200471e-18	LILRB1/CD74/LAG3/CTLA4/LILRB2/CD300LF/HAVCR2/MILR1/MNDA/LST1/PTPN6/IDO1/PDCD1LG2/INPP5D/FOXP3/PAG1/SPN/TBC1D10C/BTK/SAMSN1/CD300A/TNFAIP8L2/VSIG4/APOE/JAK3/NR1H3/TIGIT/CD274/IL2RA/SLA2/IRF1	31
BP	GO:0001819	positive regulation of cytokine production	45/363	409/17381	4.48763151750267e-20	2.84343971470701e-18	2.07044141680974e-18	MCOLN2/CLEC5A/GBP5/IRF8/NFAM1/EBI3/TLR2/CD74/LILRB2/HAVCR2/HLA-DPA1/CD2/FGR/CYBB/CSF1R/IDO1/FOXP3/C3AR1/SPN/CD14/CD3E/GPSM3/RASGRP1/HLA-E/TLR4/CASP1/CD4/CCR7/CCL3/SLAMF6/FCER1G/CD40/IL12RB1/HLA-DPB1/TIGIT/CD274/IL15/LY96/CD86/C5AR1/SLC11A1/SASH3/PLCG2/IRF1/CD6	45
BP	GO:0072676	lymphocyte migration	24/363	92/17381	4.93706352827397e-20	3.06303649733331e-18	2.23034010268517e-18	CXCL9/ZAP70/CCL4L1/DOCK8/STK10/CCL3L1/CCL3L3/CXCR3/GCSAM/PIK3CD/ITGB7/AIF1/PTK2B/CXCL11/GPR183/MYO1G/CXCL10/CCL13/CCR7/CCL3/XCL2/CCL5/CCL4/CCL18	24
BP	GO:1902105	regulation of leukocyte differentiation	36/363	254/17381	7.27163044812705e-20	4.41937050500457e-18	3.21795031646439e-18	FLT3LG/ZAP70/NFAM1/LILRB1/CD74/CTLA4/EVI2B/LILRB2/CD2/PTPN6/INPP5D/FOXP3/BTK/CCR1/CSF1/RASGRP1/CD27/TYROBP/IL7R/TLR4/CD4/NCKAP1L/CCL3/SOCS1/JAK3/IL12RB1/C1QC/LILRB4/ZNF683/IL2RA/IKZF3/IL15/CD86/HLA-DOA/SASH3/IRF1	36
BP	GO:0097529	myeloid leukocyte migration	31/363	179/17381	7.46352148446773e-20	4.44527339614898e-18	3.23681142273758e-18	MCOLN2/RAC2/CCL4L1/CD74/PREX1/CCL3L1/CCL3L3/VAV1/PIK3CD/C3AR1/AIF1/ITGB2/CCR1/PTK2B/CSF1/CD300A/CXCL10/CCL13/JAML/CCR7/NCKAP1L/CCL3/FCER1G/MPP1/PLA2G7/XCL2/CCL5/CMKLR1/CCL4/C5AR1/CCL18	31
BP	GO:0019882	antigen processing and presentation	34/363	223/17381	7.65185503883621e-20	4.4680831971871e-18	3.25342030547009e-18	WAS/CD74/LAG3/HLA-DRB1/HLA-DMA/LILRB2/PSMB10/HLA-DQB1/PSME2/NCF4/HLA-DPA1/CTSS/CYBB/CD8A/RAB33A/HLA-DQB2/HLA-DRA/HLA-E/HLA-DQA1/CCR7/FCER1G/MARCH1/HLA-DPB1/LGMN/HLA-DRB5/RAB27A/HLA-DMB/PSMB9/SLC11A1/HLA-DOA/PSME1/IFI30/HLA-DQA2/TREM2	34
BP	GO:0042113	B cell activation	37/363	271/17381	7.96914512017806e-20	4.56386810920966e-18	3.32316577885968e-18	CD79B/DOCK10/ZAP70/NFAM1/CD74/POU2F2/CTLA4/PTPRC/BATF/MNDA/PTPN6/LAT2/INPP5D/PIK3CD/FOXP3/CD38/TBC1D10C/BTK/PTK2B/GPR183/SAMSN1/CD27/CD300A/IL7R/TLR4/NCKAP1L/TNFRSF4/JAK3/CD40/LYL1/MFNG/IKZF3/TNFSF13B/CD86/SLA2/SASH3/PLCG2	37
BP	GO:0002449	lymphocyte mediated immunity	39/363	314/17381	2.31497913909467e-19	1.30075620306112e-17	9.47141415399209e-18	WAS/CD96/BTN3A2/LILRB1/CD74/LAG3/SERPING1/POU2F2/PTPRC/HAVCR2/HLA-DQB1/BATF/PTPN6/VAV1/CD8A/INPP5D/FOXP3/SPN/BTK/C1QA/SLAMF7/RASGRP1/HLA-E/MYO1G/CD27/IL7R/BTN3A3/SLAMF6/FCER1G/CD40/CORO1A/IL12RB1/C1QC/GZMB/RAB27A/SLA2/SLC11A1/SASH3/C1QB	39
BP	GO:0051250	negative regulation of lymphocyte activation	27/363	133/17381	2.6352055581785e-19	1.45326706523251e-17	1.05819170562334e-17	LILRB1/CD74/LAG3/CTLA4/LILRB2/HAVCR2/MNDA/LST1/PTPN6/IDO1/PDCD1LG2/INPP5D/FOXP3/PAG1/SPN/TBC1D10C/BTK/SAMSN1/CD300A/TNFAIP8L2/VSIG4/JAK3/TIGIT/CD274/IL2RA/SLA2/IRF1	27
BP	GO:0097530	granulocyte migration	26/363	124/17381	5.23456437228631e-19	2.83427867284884e-17	2.06377083385833e-17	MCOLN2/RAC2/CCL4L1/CD74/PREX1/CCL3L1/CCL3L3/VAV1/PIK3CD/C3AR1/ITGB2/CSF1/CD300A/CCL13/JAML/CCR7/NCKAP1L/CCL3/FCER1G/MPP1/XCL2/CCL5/CMKLR1/CCL4/C5AR1/CCL18	26
BP	GO:0070098	chemokine-mediated signaling pathway	22/363	81/17381	6.98571657686908e-19	3.71490427962788e-17	2.7049955166072e-17	CXCL9/CCL4L1/CCL3L1/CCL3L3/CXCR3/CXCR6/CCRL2/CCR1/PTK2B/CXCL11/CXCL10/CCL13/CCR7/CCL3/XCL2/CCL5/CCR5/CMKLR1/CCL4/CXCR4/CCL18/TREM2	22
BP	GO:0002460	adaptive immune response based on somatic recombination of immune receptors built from immunoglobulin superfamily domains	38/363	314/17381	1.69356231236342e-18	8.84812029161098e-17	6.44273012644255e-17	WAS/IL18BP/EBI3/BTN3A2/LILRB1/CD74/SERPING1/POU2F2/PTPRC/HAVCR2/HLA-DQB1/BATF/PTPN6/CD8A/INPP5D/FOXP3/SPN/BTK/C1QA/HLA-E/MYO1G/CD27/IL7R/TLR4/CD4/BTN3A3/SLAMF6/FCER1G/JAK3/CD40/IL12RB1/C1QC/RAB27A/TNFSF13B/SLA2/SLC11A1/SASH3/C1QB	38
BP	GO:0071621	granulocyte chemotaxis	24/363	110/17381	4.58724422839234e-18	2.35531264002628e-16	1.71501326869115e-16	RAC2/CCL4L1/CD74/PREX1/CCL3L1/CCL3L3/VAV1/PIK3CD/C3AR1/ITGB2/CSF1/CCL13/JAML/CCR7/NCKAP1L/CCL3/FCER1G/MPP1/XCL2/CCL5/CMKLR1/CCL4/C5AR1/CCL18	24
BP	GO:1990266	neutrophil migration	23/363	101/17381	8.29266213998067e-18	4.18568607675634e-16	3.04779375706694e-16	MCOLN2/RAC2/CCL4L1/CD74/PREX1/CCL3L1/CCL3L3/VAV1/PIK3CD/C3AR1/ITGB2/CCL13/JAML/CCR7/NCKAP1L/CCL3/FCER1G/MPP1/XCL2/CCL5/CCL4/C5AR1/CCL18	23
BP	GO:0030593	neutrophil chemotaxis	22/363	90/17381	8.43874197204781e-18	4.1884289321264e-16	3.04979095831903e-16	RAC2/CCL4L1/CD74/PREX1/CCL3L1/CCL3L3/VAV1/PIK3CD/C3AR1/ITGB2/CCL13/JAML/CCR7/NCKAP1L/CCL3/FCER1G/MPP1/XCL2/CCL5/CCL4/C5AR1/CCL18	22
BP	GO:1903706	regulation of hemopoiesis	44/363	448/17381	9.64020120496284e-18	4.70631462104579e-16	3.42688774499111e-16	SPI1/GPR171/FLT3LG/ZAP70/NFAM1/LILRB1/CD74/CTLA4/EVI2B/LILRB2/PSMB10/PSME2/CD2/PTPN6/INPP5D/FOXP3/BTK/CCR1/PTK2B/CSF1/RASGRP1/CD27/TYROBP/IL7R/TLR4/CD4/NCKAP1L/CCL3/SOCS1/ETS1/JAK3/IL12RB1/C1QC/LILRB4/ZNF683/IL2RA/IKZF3/IL15/CD86/PSMB9/HLA-DOA/PSME1/SASH3/IRF1	44
BP	GO:0045619	regulation of lymphocyte differentiation	27/363	156/17381	1.97443411422206e-17	9.48365289056984e-16	6.90549112953726e-16	FLT3LG/ZAP70/NFAM1/CD74/CTLA4/LILRB2/CD2/PTPN6/INPP5D/FOXP3/BTK/RASGRP1/CD27/IL7R/NCKAP1L/SOCS1/JAK3/IL12RB1/LILRB4/ZNF683/IL2RA/IKZF3/IL15/CD86/HLA-DOA/SASH3/IRF1	27
BP	GO:0032496	response to lipopolysaccharide	36/363	316/17381	1.00864484639449e-16	4.76784817867108e-15	3.47169320563516e-15	IL10RA/IL18BP/CD96/LY86/CXCL9/IRF8/LILRB1/TLR2/TNFRSF1B/LILRB2/HAVCR2/CARD16/IDO1/HCK/CD14/CXCL11/MRC1/CD27/CXCL10/TLR4/CASP1/CCR7/CCL3/TNFRSF4/CD40/CCL5/CCR5/NR1H3/LY96/CD86/C5AR1/SLC11A1/PLCG2/CD6/ACP5/TREM2	36
BP	GO:0032609	interferon-gamma production	22/363	102/17381	1.5066742749207e-16	7.01074373549037e-15	5.10485033936947e-15	CD96/IRF8/EBI3/BTN3A2/LILRB1/HAVCR2/HLA-DPA1/CD2/PDCD1LG2/FOXP3/CD14/CD3E/BTN3A1/RASGRP1/TLR4/CCR7/SLAMF6/IL12RB1/HLA-DPB1/CD274/SLC11A1/SASH3	22
BP	GO:0002697	regulation of immune effector process	40/363	402/17381	2.10389736812123e-16	9.63908671117696e-15	7.0186697624773e-15	WAS/RAC2/CD96/LILRB1/CD74/LAG3/SERPING1/ITGAM/PTPRC/HAVCR2/FGR/PTPN6/VAV1/FOXP3/C3AR1/SPN/ITGB2/BTK/C1QA/RASGRP1/HLA-E/CD300A/APOBEC3G/IL7R/TLR4/SLAMF6/FCER1G/TNFRSF4/JAK3/CD40/IL12RB1/C1QC/ZNF683/IL2RA/IL15/CD86/C5AR1/HLA-DMB/SASH3/C1QB	40
BP	GO:0048002	antigen processing and presentation of peptide antigen	28/363	187/17381	2.51862184882611e-16	1.13643270694002e-14	8.27489794032182e-15	CD74/LAG3/HLA-DRB1/HLA-DMA/PSMB10/HLA-DQB1/PSME2/NCF4/HLA-DPA1/CTSS/CYBB/HLA-DQB2/HLA-DRA/HLA-E/HLA-DQA1/FCER1G/MARCH1/HLA-DPB1/LGMN/HLA-DRB5/HLA-DMB/PSMB9/SLC11A1/HLA-DOA/PSME1/IFI30/HLA-DQA2/TREM2	28
BP	GO:0002237	response to molecule of bacterial origin	36/363	333/17381	5.4003355510808e-16	2.40032824942069e-14	1.74779123884155e-14	IL10RA/IL18BP/CD96/LY86/CXCL9/IRF8/LILRB1/TLR2/TNFRSF1B/LILRB2/HAVCR2/CARD16/IDO1/HCK/CD14/CXCL11/MRC1/CD27/CXCL10/TLR4/CASP1/CCR7/CCL3/TNFRSF4/CD40/CCL5/CCR5/NR1H3/LY96/CD86/C5AR1/SLC11A1/PLCG2/CD6/ACP5/TREM2	36
BP	GO:0002703	regulation of leukocyte mediated immunity	26/363	165/17381	8.50207832365374e-16	3.72341018350601e-14	2.71118906296079e-14	WAS/RAC2/CD96/LILRB1/LAG3/ITGAM/PTPRC/HAVCR2/FGR/PTPN6/VAV1/FOXP3/SPN/ITGB2/BTK/RASGRP1/HLA-E/CD300A/IL7R/TLR4/SLAMF6/FCER1G/JAK3/CD40/IL12RB1/SASH3	26
BP	GO:0032649	regulation of interferon-gamma production	20/363	92/17381	3.14310227697581e-15	1.35654472185999e-13	9.87763644633129e-14	CD96/IRF8/EBI3/LILRB1/HAVCR2/HLA-DPA1/CD2/PDCD1LG2/FOXP3/CD14/CD3E/RASGRP1/TLR4/CCR7/SLAMF6/IL12RB1/HLA-DPB1/CD274/SLC11A1/SASH3	20
BP	GO:0006909	phagocytosis	34/363	315/17381	3.83269893931621e-15	1.6305396344691e-13	1.18727215263028e-13	WAS/IRF8/DOCK2/TLR2/BIN2/FCGR3A/ITGAM/FCGR2A/WIPF1/CD300LF/NCF4/ARHGAP25/MSR1/FGR/MYO7A/CD247/VAV1/HCK/CD14/AIF1/ITGB2/CD3G/MYO1G/CD300A/ELMO1/ITGAL/NCKAP1L/FCER1G/CORO1A/NR1H3/RAB27A/SLC11A1/PLCG2/TREM2	34
BP	GO:0032103	positive regulation of response to external stimulus	32/363	281/17381	5.60275721791299e-15	2.35000154858379e-13	1.71114601466283e-13	GBP5/RAC2/LY86/CXCL9/TLR2/CD74/HAVCR2/IDO1/C3AR1/AIF1/GPSM3/BTK/CCR1/PTK2B/CXCL11/CSF1/CXCL10/TLR4/CCR7/IL16/NCKAP1L/CCL3/FCER1G/ETS1/PLA2G7/CCL5/CMKLR1/IL15/CCL4/LY96/C5AR1/CD6	32
BP	GO:0002685	regulation of leukocyte migration	25/363	171/17381	1.85492139822827e-14	7.67216100544969e-13	5.58645918179858e-13	RAC2/CXCL9/CD74/DOCK8/STK10/CXCR3/GCSAM/C3AR1/AIF1/GPSM3/CCR1/PTK2B/CXCL11/CSF1/CD300A/CXCL10/CCR7/NCKAP1L/CCL3/MPP1/PLA2G7/CCL5/CMKLR1/CCL4/C5AR1	25
BP	GO:0002495	antigen processing and presentation of peptide antigen via MHC class II	20/363	101/17381	2.12035302759664e-14	8.5329882651119e-13	6.21326776223199e-13	CD74/LAG3/HLA-DRB1/HLA-DMA/HLA-DQB1/HLA-DPA1/CTSS/HLA-DQB2/HLA-DRA/HLA-DQA1/FCER1G/MARCH1/HLA-DPB1/LGMN/HLA-DRB5/HLA-DMB/HLA-DOA/IFI30/HLA-DQA2/TREM2	20
BP	GO:0050868	negative regulation of T cell activation	20/363	101/17381	2.12035302759664e-14	8.5329882651119e-13	6.21326776223199e-13	LILRB1/CD74/LAG3/CTLA4/LILRB2/HAVCR2/PTPN6/IDO1/PDCD1LG2/FOXP3/PAG1/SPN/CD300A/TNFAIP8L2/VSIG4/JAK3/TIGIT/CD274/IL2RA/IRF1	20
BP	GO:0002690	positive regulation of leukocyte chemotaxis	19/363	89/17381	2.23538547474795e-14	8.87597059173251e-13	6.46300923225371e-13	RAC2/CXCL9/CD74/C3AR1/AIF1/GPSM3/CCR1/PTK2B/CXCL11/CSF1/CXCL10/CCR7/NCKAP1L/CCL3/PLA2G7/CCL5/CMKLR1/CCL4/C5AR1	19
BP	GO:0002504	antigen processing and presentation of peptide or polysaccharide antigen via MHC class II	20/363	102/17381	2.58785215646076e-14	1.01402943709739e-12	7.38362249627307e-13	CD74/LAG3/HLA-DRB1/HLA-DMA/HLA-DQB1/HLA-DPA1/CTSS/HLA-DQB2/HLA-DRA/HLA-DQA1/FCER1G/MARCH1/HLA-DPB1/LGMN/HLA-DRB5/HLA-DMB/HLA-DOA/IFI30/HLA-DQA2/TREM2	20
BP	GO:0002478	antigen processing and presentation of exogenous peptide antigen	25/363	174/17381	2.79877618892061e-14	1.08243577800072e-12	7.88172105150575e-13	CD74/LAG3/HLA-DRB1/HLA-DMA/PSMB10/HLA-DQB1/PSME2/NCF4/HLA-DPA1/CTSS/CYBB/HLA-DQB2/HLA-DRA/HLA-E/HLA-DQA1/FCER1G/HLA-DPB1/LGMN/HLA-DRB5/HLA-DMB/PSMB9/HLA-DOA/PSME1/IFI30/HLA-DQA2	25
BP	GO:0045088	regulation of innate immune response	38/363	422/17381	3.15150797096287e-14	1.20322958173429e-12	8.76127722022067e-13	GBP5/CD96/NLRC3/LILRB1/TLR2/LAG3/SERPING1/ITGAM/TRAFD1/PSMB10/CD300LF/HAVCR2/PSME2/FGR/PTPN6/CTSS/VAV1/HCK/CD14/ITGB2/BTK/CLEC4A/RASGRP1/HLA-E/CD300A/TLR4/SOCS1/SLAMF6/FCER1G/CCL5/NR1H3/LGMN/LY96/CD86/PSMB9/PSME1/PLCG2/IRF1	38
BP	GO:0002285	lymphocyte activation involved in immune response	24/363	161/17381	4.02592773277155e-14	1.51762187192325e-12	1.10505144963483e-12	DOCK10/LILRB1/HAVCR2/BATF/FOXP3/LCP1/PTK2B/GPR183/TLR4/ITGAL/SLAMF6/FCER1G/JAK3/CD40/CORO1A/IL12RB1/MFNG/APBB1IP/ZNF683/RAB27A/CD86/HLA-DMB/SLC11A1/PLCG2	24
BP	GO:0032945	negative regulation of mononuclear cell proliferation	17/363	69/17381	4.18718944998045e-14	1.53943829407923e-12	1.1209370067524e-12	LILRB1/CTLA4/LILRB2/HAVCR2/MNDA/LST1/PTPN6/IDO1/PDCD1LG2/INPP5D/FOXP3/SPN/BTK/CD300A/VSIG4/CD274/IL2RA	17
BP	GO:0050672	negative regulation of lymphocyte proliferation	17/363	69/17381	4.18718944998045e-14	1.53943829407923e-12	1.1209370067524e-12	LILRB1/CTLA4/LILRB2/HAVCR2/MNDA/LST1/PTPN6/IDO1/PDCD1LG2/INPP5D/FOXP3/SPN/BTK/CD300A/VSIG4/CD274/IL2RA	17
BP	GO:0048247	lymphocyte chemotaxis	16/363	59/17381	4.57564700272813e-14	1.66174107001517e-12	1.20999137684467e-12	CXCL9/CCL4L1/CCL3L1/CCL3L3/CXCR3/PIK3CD/PTK2B/CXCL11/GPR183/CXCL10/CCL13/CCL3/XCL2/CCL5/CCL4/CCL18	16
BP	GO:0043547	positive regulation of GTPase activity	37/363	407/17381	5.21997375799471e-14	1.86144315789446e-12	1.35540380518984e-12	DOCK10/ACAP1/ADAP2/CCL4L1/SMAP2/DOCK2/DOCK8/RGS1/RGS19/PREX1/ARHGAP45/ARHGAP25/AGAP2/ARHGEF6/CCL3L1/CCL3L3/TAGAP/SEMA4D/VAV1/GMIP/TBC1D10C/ARHGAP9/PTK2B/RASGRP1/ARHGDIB/RASAL3/CCL13/CCR7/NCKAP1L/CCL3/CD40/XCL2/CCL5/ARHGAP30/CCL4/CCL18/RHOG	37
BP	GO:1902107	positive regulation of leukocyte differentiation	22/363	133/17381	5.25054483758008e-14	1.86144315789446e-12	1.35540380518984e-12	FLT3LG/ZAP70/CD74/EVI2B/LILRB2/INPP5D/FOXP3/BTK/CCR1/CSF1/RASGRP1/CD27/IL7R/CD4/NCKAP1L/SOCS1/IL12RB1/LILRB4/IL2RA/IL15/CD86/SASH3	22
BP	GO:0043087	regulation of GTPase activity	40/363	475/17381	5.86255139811942e-14	2.05396212512937e-12	1.49558586750787e-12	DOCK10/ACAP1/ADAP2/CCL4L1/SMAP2/PLXNC1/FGD2/DOCK2/DOCK8/RGS1/RGS19/PREX1/ARHGAP45/ARHGAP25/AGAP2/ARHGEF6/CCL3L1/CCL3L3/TAGAP/SEMA4D/VAV1/GMIP/TBC1D10C/ARHGAP9/FGD3/PTK2B/RASGRP1/ARHGDIB/RASAL3/CCL13/CCR7/NCKAP1L/CCL3/CD40/XCL2/CCL5/ARHGAP30/CCL4/CCL18/RHOG	40
BP	GO:0030888	regulation of B cell proliferation	16/363	60/17381	6.12224752746079e-14	2.12000617869514e-12	1.54367563115902e-12	CD74/CTLA4/PTPRC/MNDA/INPP5D/CD38/BTK/GPR183/CD300A/TLR4/NCKAP1L/TNFRSF4/CD40/IKZF3/TNFSF13B/SASH3	16
BP	GO:0019884	antigen processing and presentation of exogenous antigen	25/363	181/17381	7.07066011866984e-14	2.42027883142515e-12	1.76231819049726e-12	CD74/LAG3/HLA-DRB1/HLA-DMA/PSMB10/HLA-DQB1/PSME2/NCF4/HLA-DPA1/CTSS/CYBB/HLA-DQB2/HLA-DRA/HLA-E/HLA-DQA1/FCER1G/HLA-DPB1/LGMN/HLA-DRB5/HLA-DMB/PSMB9/HLA-DOA/PSME1/IFI30/HLA-DQA2	25
BP	GO:0071674	mononuclear cell migration	18/363	83/17381	8.1607523613731e-14	2.76167278774649e-12	2.01090309383117e-12	CCL4L1/CCL3L1/CCL3L3/C3AR1/AIF1/CCR1/CSF1/CXCL10/CCL13/JAML/CCL3/PLA2G7/XCL2/CCL5/CMKLR1/CCL4/C5AR1/CCL18	18
BP	GO:0002688	regulation of leukocyte chemotaxis	20/363	109/17381	9.79684672169536e-14	3.27809095923694e-12	2.38693131244145e-12	RAC2/CXCL9/CD74/C3AR1/AIF1/GPSM3/CCR1/PTK2B/CXCL11/CSF1/CXCL10/CCR7/NCKAP1L/CCL3/MPP1/PLA2G7/CCL5/CMKLR1/CCL4/C5AR1	20
BP	GO:0070664	negative regulation of leukocyte proliferation	17/363	73/17381	1.15007095194521e-13	3.80545699432536e-12	2.77093118246447e-12	LILRB1/CTLA4/LILRB2/HAVCR2/MNDA/LST1/PTPN6/IDO1/PDCD1LG2/INPP5D/FOXP3/SPN/BTK/CD300A/VSIG4/CD274/IL2RA	17
BP	GO:0045621	positive regulation of lymphocyte differentiation	18/363	85/17381	1.26854475019371e-13	4.1513475451394e-12	3.02279026651132e-12	FLT3LG/ZAP70/CD74/LILRB2/INPP5D/FOXP3/BTK/RASGRP1/CD27/IL7R/NCKAP1L/SOCS1/IL12RB1/LILRB4/IL2RA/IL15/CD86/SASH3	18
BP	GO:0050864	regulation of B cell activation	23/363	155/17381	1.53037763559524e-13	4.95376586826371e-12	3.6070685690231e-12	NFAM1/CD74/CTLA4/PTPRC/MNDA/PTPN6/INPP5D/FOXP3/CD38/TBC1D10C/BTK/GPR183/SAMSN1/CD27/CD300A/TLR4/NCKAP1L/TNFRSF4/CD40/IKZF3/TNFSF13B/SLA2/SASH3	23
BP	GO:1903038	negative regulation of leukocyte cell-cell adhesion	20/363	112/17381	1.67950870475482e-13	5.37803970189233e-12	3.91600218652511e-12	LILRB1/CD74/LAG3/CTLA4/LILRB2/HAVCR2/PTPN6/IDO1/PDCD1LG2/FOXP3/PAG1/SPN/CD300A/TNFAIP8L2/VSIG4/JAK3/TIGIT/CD274/IL2RA/IRF1	20
BP	GO:0031349	positive regulation of defense response	38/363	451/17381	2.56306622799625e-13	8.12001194358812e-12	5.9125603915703e-12	GBP5/TLR2/LAG3/ITGAM/PSMB10/CD300LF/HAVCR2/PSME2/CTSS/VAV1/IDO1/HCK/CD14/GPSM3/ITGB2/BTK/CLEC4A/RASGRP1/HLA-E/CD300A/TLR4/CCR7/CCL3/SLAMF6/FCER1G/ETS1/PLA2G7/CCL5/NR1H3/LGMN/IL15/LY96/CD86/PSMB9/PSME1/PLCG2/IRF1/CD6	38
BP	GO:0045580	regulation of T cell differentiation	21/363	129/17381	2.75976192383065e-13	8.65112737807122e-12	6.29929037461621e-12	ZAP70/CD74/CTLA4/LILRB2/CD2/FOXP3/RASGRP1/CD27/IL7R/NCKAP1L/SOCS1/JAK3/IL12RB1/LILRB4/ZNF683/IL2RA/IL15/CD86/HLA-DOA/SASH3/IRF1	21
BP	GO:0060333	interferon-gamma-mediated signaling pathway	18/363	89/17381	2.95443631752547e-13	9.16490765999048e-12	6.67339782248078e-12	IRF8/GBP2/HLA-DRB1/HLA-DQB1/GBP1/HLA-DPA1/HCK/HLA-DQB2/HLA-DRA/HLA-E/HLA-DQA1/SOCS1/HLA-DPB1/NR1H3/HLA-DRB5/IFI30/HLA-DQA2/IRF1	18
BP	GO:0046631	alpha-beta T cell activation	20/363	119/17381	5.53234465200581e-13	1.69848684264673e-11	1.23674769214671e-11	ZAP70/EBI3/LILRB1/DOCK2/BATF/FOXP3/CD3E/HLA-E/GPR183/RASAL3/CD300A/NCKAP1L/SLAMF6/JAK3/IL12RB1/ZNF683/IL15/CD86/SASH3/IRF1	20
BP	GO:0002819	regulation of adaptive immune response	21/363	135/17381	6.93547593696835e-13	2.10753544288691e-11	1.53459510527979e-11	WAS/LILRB1/CD48/PTPRC/HAVCR2/PTPN6/FOXP3/SPN/BTK/HLA-E/SAMSN1/IL7R/CD4/FCER1G/JAK3/CD40/IL12RB1/TNFSF13B/SLC11A1/SASH3/IRF1	21
BP	GO:1903708	positive regulation of hemopoiesis	23/363	169/17381	9.95102633609877e-13	2.99334913423254e-11	2.17959747499877e-11	FLT3LG/ZAP70/CD74/EVI2B/LILRB2/INPP5D/FOXP3/BTK/CCR1/CSF1/RASGRP1/CD27/IL7R/CD4/NCKAP1L/SOCS1/ETS1/IL12RB1/LILRB4/IL2RA/IL15/CD86/SASH3	23
BP	GO:0002687	positive regulation of leukocyte migration	20/363	123/17381	1.05283320610476e-12	3.13533728777998e-11	2.28298568902717e-11	RAC2/CXCL9/CD74/DOCK8/C3AR1/AIF1/GPSM3/CCR1/PTK2B/CXCL11/CSF1/CXCL10/CCR7/NCKAP1L/CCL3/PLA2G7/CCL5/CMKLR1/CCL4/C5AR1	20
BP	GO:0006968	cellular defense response	15/363	60/17381	1.06704612687662e-12	3.14620135231541e-11	2.290896322424e-11	CLEC5A/CXCL9/FCMR/LILRB2/MNDA/GNLY/SPN/PTK2B/PRF1/CD300C/TYROBP/LSP1/CCR5/LY96/C5AR1	15
BP	GO:0071219	cellular response to molecule of bacterial origin	23/363	173/17381	1.64068320315579e-12	4.79015154803719e-11	3.4879333317863e-11	LY86/IRF8/LILRB1/TLR2/TNFRSF1B/LILRB2/HAVCR2/CARD16/HCK/CD14/MRC1/CXCL10/TLR4/CASP1/CCL3/CD40/CCL5/CCR5/NR1H3/LY96/CD86/CD6/TREM2	23
BP	GO:0019886	antigen processing and presentation of exogenous peptide antigen via MHC class II	18/363	98/17381	1.68975083783668e-12	4.88551261658024e-11	3.55737018491934e-11	CD74/LAG3/HLA-DRB1/HLA-DMA/HLA-DQB1/HLA-DPA1/CTSS/HLA-DQB2/HLA-DRA/HLA-DQA1/FCER1G/HLA-DPB1/LGMN/HLA-DRB5/HLA-DMB/HLA-DOA/IFI30/HLA-DQA2	18
BP	GO:0007162	negative regulation of cell adhesion	27/363	248/17381	2.36839293089148e-12	6.78180206557195e-11	4.93814720408548e-11	PLXNC1/LILRB1/CD74/LAG3/CTLA4/LILRB2/PTPRC/HAVCR2/GBP1/PTPN6/SEMA4D/IDO1/PDCD1LG2/FOXP3/PAG1/SPN/LPXN/ARHGDIB/CD300A/TNFAIP8L2/VSIG4/JAK3/ADAMDEC1/TIGIT/CD274/IL2RA/IRF1	27
BP	GO:0071216	cellular response to biotic stimulus	24/363	195/17381	2.91153830357841e-12	8.20042845626313e-11	5.9711154147616e-11	LY86/IRF8/LILRB1/TLR2/TNFRSF1B/LILRB2/HAVCR2/CARD16/HCK/CD14/BTK/MRC1/CXCL10/TLR4/CASP1/CCL3/CD40/CCL5/CCR5/NR1H3/LY96/CD86/CD6/TREM2	24
BP	GO:1903555	regulation of tumor necrosis factor superfamily cytokine production	19/363	115/17381	2.91888991391502e-12	8.20042845626313e-11	5.9711154147616e-11	NLRC3/LILRB1/TLR2/HAVCR2/CD2/CYBB/FOXP3/SPN/CD14/RASGRP1/HLA-E/TLR4/CCL3/FCER1G/CD274/LY96/CD86/SASH3/ACP5	19
BP	GO:0050663	cytokine secretion	24/363	197/17381	3.63724023391258e-12	1.0123085436067e-10	7.37109186606976e-11	MCOLN2/CLEC5A/GBP5/BTN3A2/LILRB1/TLR2/LCP2/HAVCR2/CARD16/GBP1/CD2/FGR/CSF1R/SRGN/FOXP3/CD14/BTN3A1/RASGRP1/TLR4/CASP1/CCR7/CCL3/SOCS1/CD274	24
BP	GO:0050777	negative regulation of immune response	20/363	132/17381	4.09690587945651e-12	1.11931978981848e-10	8.15029078868218e-11	CD96/NLRC3/LILRB1/SERPING1/TRAFD1/CTLA4/LILRB2/PTPRC/HAVCR2/PTPN6/INPP5D/FOXP3/SPN/HLA-E/SAMSN1/CD300A/IL7R/JAK3/NR1H3/IL2RA	20
BP	GO:0050921	positive regulation of chemotaxis	20/363	132/17381	4.09690587945651e-12	1.11931978981848e-10	8.15029078868218e-11	RAC2/CXCL9/CD74/C3AR1/AIF1/GPSM3/CCR1/PTK2B/CXCL11/CSF1/CXCL10/CCR7/IL16/NCKAP1L/CCL3/PLA2G7/CCL5/CMKLR1/CCL4/C5AR1	20
BP	GO:0071222	cellular response to lipopolysaccharide	22/363	165/17381	4.76760589253668e-12	1.29072094072493e-10	9.39834271638809e-11	LY86/IRF8/LILRB1/TLR2/TNFRSF1B/LILRB2/HAVCR2/CARD16/HCK/CD14/MRC1/CXCL10/TLR4/CASP1/CCL3/CD40/CCL5/CCR5/NR1H3/LY96/CD86/CD6	22
BP	GO:0071706	tumor necrosis factor superfamily cytokine production	19/363	119/17381	5.47823609354477e-12	1.46974658437625e-10	1.07019121410168e-10	NLRC3/LILRB1/TLR2/HAVCR2/CD2/CYBB/FOXP3/SPN/CD14/RASGRP1/HLA-E/TLR4/CCL3/FCER1G/CD274/LY96/CD86/SASH3/ACP5	19
BP	GO:0050920	regulation of chemotaxis	23/363	184/17381	6.04641721055185e-12	1.60769914759138e-10	1.17064092610308e-10	RAC2/CXCL9/CD74/C3AR1/AIF1/GPSM3/CCR1/PTK2B/CXCL11/CSF1/GPR183/CXCL10/CCR7/IL16/NCKAP1L/CCL3/MPP1/PLA2G7/CCL5/CMKLR1/CCL4/C5AR1/CXCR4	23
BP	GO:0042100	B cell proliferation	17/363	93/17381	7.67672255729841e-12	2.02312210403847e-10	1.4731298060582e-10	CD74/CTLA4/PTPRC/MNDA/INPP5D/CD38/BTK/GPR183/CD300A/IL7R/TLR4/NCKAP1L/TNFRSF4/CD40/IKZF3/TNFSF13B/SASH3	17
BP	GO:0045058	T cell selection	13/363	47/17381	8.60728075905582e-12	2.24846334214634e-10	1.6372112985831e-10	ZAP70/DOCK2/CD74/CD3D/BATF/FOXP3/SPN/CD3E/CD4/CCR7/SLAMF6/IL12RB1/IL15	13
BP	GO:0002706	regulation of lymphocyte mediated immunity	19/363	124/17381	1.16156152302166e-11	3.00793931787696e-10	2.19022126995389e-10	WAS/CD96/LILRB1/LAG3/PTPRC/HAVCR2/PTPN6/VAV1/FOXP3/SPN/BTK/RASGRP1/HLA-E/IL7R/SLAMF6/FCER1G/CD40/IL12RB1/SASH3	19
BP	GO:0002699	positive regulation of immune effector process	22/363	174/17381	1.39904787929127e-11	3.59169360735294e-10	2.61528006473686e-10	RAC2/LILRB1/CD74/LAG3/ITGAM/FGR/VAV1/FOXP3/ITGB2/BTK/RASGRP1/HLA-E/CD300A/TLR4/SLAMF6/FCER1G/TNFRSF4/CD40/IL12RB1/CD86/HLA-DMB/SASH3	22
BP	GO:0072678	T cell migration	13/363	49/17381	1.54722256600595e-11	3.93814427484251e-10	2.86754699592646e-10	CXCL9/ZAP70/DOCK8/CXCR3/PIK3CD/ITGB7/AIF1/CXCL11/GPR183/MYO1G/CXCL10/CCL3/CCL5	13
BP	GO:0032729	positive regulation of interferon-gamma production	14/363	63/17381	3.46585726014979e-11	8.7468838311238e-10	6.36901512569899e-10	IRF8/EBI3/HAVCR2/HLA-DPA1/CD2/CD14/CD3E/RASGRP1/TLR4/SLAMF6/IL12RB1/HLA-DPB1/SLC11A1/SASH3	14
BP	GO:0045089	positive regulation of innate immune response	30/363	348/17381	5.40244113612772e-11	1.35197224398222e-09	9.84434209679179e-10	GBP5/TLR2/LAG3/ITGAM/PSMB10/CD300LF/HAVCR2/PSME2/CTSS/VAV1/HCK/CD14/ITGB2/BTK/CLEC4A/RASGRP1/HLA-E/CD300A/TLR4/SLAMF6/FCER1G/CCL5/NR1H3/LGMN/LY96/CD86/PSMB9/PSME1/PLCG2/IRF1	30
BP	GO:0050853	B cell receptor signaling pathway	16/363	92/17381	7.03198488047913e-11	1.7451042478389e-09	1.27069200471816e-09	CD79B/NFAM1/CTLA4/PTPRC/MNDA/PTPN6/LAT2/GCSAM/PIK3CD/CD38/LPXN/BTK/CD300A/LCK/NCKAP1L/PLCG2	16
BP	GO:0046634	regulation of alpha-beta T cell activation	15/363	79/17381	7.54683471319832e-11	1.85739452693426e-09	1.3524558076719e-09	ZAP70/EBI3/LILRB1/FOXP3/CD3E/HLA-E/RASAL3/CD300A/NCKAP1L/JAK3/IL12RB1/ZNF683/CD86/SASH3/IRF1	15
BP	GO:1903557	positive regulation of tumor necrosis factor superfamily cytokine production	14/363	67/17381	8.411490473705e-11	2.05323103530275e-09	1.49505352681901e-09	TLR2/HAVCR2/CD2/CYBB/SPN/CD14/RASGRP1/HLA-E/TLR4/CCL3/FCER1G/LY96/CD86/SASH3	14
BP	GO:0001906	cell killing	19/363	139/17381	9.01454372348674e-11	2.18254562671085e-09	1.58921352763224e-09	LYZ/LILRB1/LAG3/PTPRC/HAVCR2/GNLY/PTPN6/VAV1/PRF1/SLAMF7/RASGRP1/HLA-E/CCL13/IL7R/SLAMF6/CORO1A/IL12RB1/GZMB/RAB27A	19
BP	GO:0002822	regulation of adaptive immune response based on somatic recombination of immune receptors built from immunoglobulin superfamily domains	18/363	124/17381	1.02861214559384e-10	2.47032820127296e-09	1.7987614770147e-09	WAS/LILRB1/PTPRC/HAVCR2/PTPN6/FOXP3/SPN/BTK/HLA-E/IL7R/CD4/FCER1G/JAK3/CD40/IL12RB1/TNFSF13B/SLC11A1/SASH3	18
BP	GO:0022408	negative regulation of cell-cell adhesion	20/363	157/17381	1.05238233646214e-10	2.50719567838739e-09	1.82560641104168e-09	LILRB1/CD74/LAG3/CTLA4/LILRB2/HAVCR2/PTPN6/IDO1/PDCD1LG2/FOXP3/PAG1/SPN/CD300A/TNFAIP8L2/VSIG4/JAK3/TIGIT/CD274/IL2RA/IRF1	20
BP	GO:0002286	T cell activation involved in immune response	16/363	96/17381	1.36913075680222e-10	3.23592967758492e-09	2.35623171178994e-09	LILRB1/HAVCR2/BATF/FOXP3/LCP1/GPR183/ITGAL/SLAMF6/FCER1G/JAK3/IL12RB1/APBB1IP/RAB27A/CD86/HLA-DMB/SLC11A1	16
BP	GO:0050727	regulation of inflammatory response	31/363	385/17381	1.42789640237828e-10	3.34824841439569e-09	2.43801623613697e-09	GBP5/NLRC3/TLR2/SERPING1/TNFRSF1B/IDO1/FOXP3/HCK/C3AR1/SPN/GPSM3/BTK/C1QA/TNFAIP8L2/TLR4/CASP1/CCR7/CCL3/APOE/FCER1G/ETS1/PLA2G7/CCL5/C1QC/NR1H3/IL2RA/IL15/C5AR1/C1QB/CD6/ACP5	31
BP	GO:0002456	T cell mediated immunity	15/363	83/17381	1.57871071255539e-10	3.67296914217964e-09	2.67446058212508e-09	WAS/BTN3A2/LILRB1/PTPRC/CD8A/FOXP3/SPN/HLA-E/MYO1G/IL7R/BTN3A3/IL12RB1/RAB27A/SLC11A1/SASH3	15
BP	GO:0032680	regulation of tumor necrosis factor production	17/363	112/17381	1.66756494107682e-10	3.84961891048587e-09	2.80308753865218e-09	NLRC3/LILRB1/TLR2/HAVCR2/CD2/CYBB/FOXP3/SPN/CD14/RASGRP1/HLA-E/TLR4/CCL3/FCER1G/LY96/SASH3/ACP5	17
BP	GO:0030099	myeloid cell differentiation	31/363	390/17381	1.9697305597749e-10	4.51219815923819e-09	3.28554247217513e-09	SPI1/CLEC5A/GPR171/IRF8/LILRB1/TLR2/CD74/EVI2B/BATF/PTPN6/CSF1R/INPP5D/PIK3CD/CCR1/PTK2B/CSF1/GPR183/TYROBP/FLI1/TLR4/CD4/CCR7/NCKAP1L/CCL3/ETS1/JAK3/C1QC/LILRB4/IKZF1/SNX10/CD86	31
BP	GO:0032640	tumor necrosis factor production	17/363	114/17381	2.2209495549144e-10	5.04884562941609e-09	3.67630058909093e-09	NLRC3/LILRB1/TLR2/HAVCR2/CD2/CYBB/FOXP3/SPN/CD14/RASGRP1/HLA-E/TLR4/CCL3/FCER1G/LY96/SASH3/ACP5	17
BP	GO:0002228	natural killer cell mediated immunity	13/363	61/17381	3.08557932099316e-10	6.9612539529679e-09	5.06881451455017e-09	CD96/LILRB1/LAG3/HAVCR2/PTPN6/VAV1/SLAMF7/RASGRP1/HLA-E/SLAMF6/CORO1A/GZMB/RAB27A	13
BP	GO:0032655	regulation of interleukin-12 production	12/363	50/17381	3.41704185927047e-10	7.63140016620488e-09	5.55677930874909e-09	IRF8/LILRB1/TLR2/IDO1/TLR4/CCR7/JAK3/CD40/CMKLR1/TIGIT/IRF1/ACP5	12
BP	GO:0045582	positive regulation of T cell differentiation	14/363	74/17381	3.43387381555223e-10	7.63140016620488e-09	5.55677930874909e-09	ZAP70/CD74/LILRB2/FOXP3/RASGRP1/CD27/IL7R/NCKAP1L/SOCS1/IL12RB1/LILRB4/IL2RA/CD86/SASH3	14
BP	GO:0001909	leukocyte mediated cytotoxicity	15/363	88/17381	3.7457281577405e-10	8.26279885463052e-09	6.01653021828104e-09	LILRB1/LAG3/PTPRC/HAVCR2/PTPN6/VAV1/SLAMF7/RASGRP1/HLA-E/IL7R/SLAMF6/CORO1A/IL12RB1/GZMB/RAB27A	15
BP	GO:0002573	myeloid leukocyte differentiation	21/363	189/17381	4.7373308053592e-10	1.02976872207028e-08	7.49822758992183e-09	SPI1/LILRB1/TLR2/CD74/EVI2B/BATF/CSF1R/INPP5D/PIK3CD/CCR1/CSF1/GPR183/TYROBP/TLR4/CD4/CCR7/CCL3/C1QC/LILRB4/SNX10/CD86	21
BP	GO:0002548	monocyte chemotaxis	13/363	63/17381	4.73735107198216e-10	1.02976872207028e-08	7.49822758992183e-09	CCL4L1/CCL3L1/CCL3L3/AIF1/CCR1/CXCL10/CCL13/CCL3/PLA2G7/XCL2/CCL5/CCL4/CCL18	13
BP	GO:0032615	interleukin-12 production	12/363	52/17381	5.59480812148445e-10	1.20734337578121e-08	8.79123167830509e-09	IRF8/LILRB1/TLR2/IDO1/TLR4/CCR7/JAK3/CD40/CMKLR1/TIGIT/IRF1/ACP5	12
BP	GO:0002643	regulation of tolerance induction	8/363	17/17381	6.9153146660203e-10	1.48156885434593e-08	1.07879956168132e-08	LILRB2/HAVCR2/PDCD1/IDO1/FOXP3/CD3E/IL2RA/CD86	8
BP	GO:0032760	positive regulation of tumor necrosis factor production	13/363	65/17381	7.15632344575317e-10	1.52225223010378e-08	1.10842302994372e-08	TLR2/HAVCR2/CD2/CYBB/SPN/CD14/RASGRP1/HLA-E/TLR4/CCL3/FCER1G/LY96/SASH3	13
BP	GO:0048872	homeostasis of number of cells	23/363	233/17381	7.42929764008697e-10	1.56910981362972e-08	1.14254222759083e-08	DOCK10/SPI1/FLT3LG/SIT1/CD74/CD7/INPP5D/PIK3CD/FOXP3/CSF1/LIPA/GPR183/IL7R/CCR7/NCKAP1L/FCER1G/ETS1/JAK3/CORO1A/IKZF1/IL2RA/TNFSF13B/SASH3	23
BP	GO:0019932	second-messenger-mediated signaling	26/363	300/17381	9.69439996236653e-10	2.03309317520616e-08	1.48039020922721e-08	CXCL9/ZAP70/GBP1/CLIC2/CXCR3/LAT2/CD8A/CD3E/BTK/PTK2B/GNG2/CXCL11/CXCL10/CD4/FPR1/CCL3/APOE/CCR5/CMKLR1/S1PR4/TRPM2/CCL4/SLA2/CXCR4/PLCG2/TREM2	26
BP	GO:0042130	negative regulation of T cell proliferation	12/363	55/17381	1.12421488378103e-09	2.34119714958036e-08	1.70473512005074e-08	LILRB1/CTLA4/LILRB2/HAVCR2/PTPN6/IDO1/PDCD1LG2/FOXP3/SPN/VSIG4/CD274/IL2RA	12
BP	GO:0032653	regulation of interleukin-10 production	11/363	44/17381	1.17345567065331e-09	2.42677151889275e-08	1.76704581984344e-08	LILRB1/TLR2/IDO1/PDCD1LG2/FOXP3/TLR4/FCER1G/JAK3/TIGIT/CD274/SASH3	11
BP	GO:2000106	regulation of leukocyte apoptotic process	14/363	81/17381	1.20295932321251e-09	2.47062956174265e-08	1.79898091166444e-08	LILRB1/CD74/DOCK8/PDCD1/IDO1/PIK3CD/BTK/CD3G/CD27/CCR7/FCER1G/JAK3/CCL5/CD274	14
BP	GO:0070374	positive regulation of ERK1 and ERK2 cascade	21/363	199/17381	1.22824411252929e-09	2.50528148432345e-08	1.82421259683515e-08	CCL4L1/CD74/HAVCR2/CCL3L1/CCL3L3/CSF1R/CCR1/PTK2B/RASGRP1/GPR183/CCL13/TLR4/CD4/CCR7/CCL3/XCL2/CCL5/CCL4/C5AR1/CCL18/TREM2	21
BP	GO:0007204	positive regulation of cytosolic calcium ion concentration	25/363	285/17381	1.60220446490895e-09	3.24582646020331e-08	2.36343802199244e-08	FPR3/CXCL9/PTPRC/CLIC2/CXCR3/PTPN6/C3AR1/CD38/CCR1/PTK2B/CXCL11/CXCL10/LCK/CD4/CCR7/FPR1/CCL3/CORO1A/CCR5/S1PR4/TRPM2/C5AR1/CXCR4/PLCG2/CD52	25
BP	GO:0042267	natural killer cell mediated cytotoxicity	12/363	57/17381	1.74557683217758e-09	3.51238365285461e-08	2.55753077829716e-08	LILRB1/LAG3/HAVCR2/PTPN6/VAV1/SLAMF7/RASGRP1/HLA-E/SLAMF6/CORO1A/GZMB/RAB27A	12
BP	GO:0032613	interleukin-10 production	11/363	46/17381	1.96630255363764e-09	3.92996577498851e-08	2.86159184775241e-08	LILRB1/TLR2/IDO1/PDCD1LG2/FOXP3/TLR4/FCER1G/JAK3/TIGIT/CD274/SASH3	11
BP	GO:0019722	calcium-mediated signaling	19/363	167/17381	2.16672405453564e-09	4.30166948960476e-08	3.13224670339889e-08	ZAP70/GBP1/CLIC2/CXCR3/LAT2/CD8A/CD3E/BTK/PTK2B/CD4/CCL3/CCR5/CMKLR1/TRPM2/CCL4/SLA2/CXCR4/PLCG2/TREM2	19
BP	GO:0071887	leukocyte apoptotic process	15/363	100/17381	2.38304481629913e-09	4.6998062668469e-08	3.42214870796529e-08	LILRB1/CD74/DOCK8/PDCD1/IDO1/PIK3CD/BTK/CD3G/CD27/CCR7/FCER1G/JAK3/CCL5/CD274/IL2RA	15
BP	GO:0002704	negative regulation of leukocyte mediated immunity	11/363	47/17381	2.51957314607398e-09	4.93637422961074e-08	3.59440490367895e-08	CD96/LILRB1/PTPRC/HAVCR2/PTPN6/FOXP3/SPN/HLA-E/CD300A/IL7R/JAK3	11
BP	GO:0030183	B cell differentiation	16/363	118/17381	3.1728853107061e-09	6.17572055900834e-08	4.49683091851019e-08	CD79B/DOCK10/NFAM1/POU2F2/PTPN6/INPP5D/BTK/PTK2B/GPR183/CD27/NCKAP1L/JAK3/LYL1/MFNG/IKZF3/PLCG2	16
BP	GO:0070372	regulation of ERK1 and ERK2 cascade	24/363	274/17381	3.52972440354178e-09	6.82566186606976e-08	4.97008357573211e-08	CCL4L1/CD74/HAVCR2/GBP1/CCL3L1/CCL3L3/PTPN6/CSF1R/TBC1D10C/CCR1/PTK2B/RASGRP1/GPR183/CCL13/TLR4/CD4/CCR7/CCL3/XCL2/CCL5/CCL4/C5AR1/CCL18/TREM2	24
BP	GO:0050707	regulation of cytokine secretion	19/363	172/17381	3.56390486510041e-09	6.84729592791549e-08	4.98583634778053e-08	CLEC5A/LILRB1/TLR2/HAVCR2/CARD16/GBP1/CD2/FGR/CSF1R/SRGN/FOXP3/CD14/RASGRP1/TLR4/CASP1/CCR7/CCL3/SOCS1/CD274	19
BP	GO:0030335	positive regulation of cell migration	31/363	442/17381	4.12779750323911e-09	7.87985959272184e-08	5.73769423527163e-08	RAC2/CXCL9/CD74/DOCK8/FERMT3/PREX1/PTPRC/FGR/SEMA4D/CSF1R/PIK3CD/C3AR1/AIF1/GPSM3/CCR1/PTK2B/CXCL11/CSF1/CXCL10/CCR7/NCKAP1L/CCL3/ETS1/CD40/CORO1A/PLA2G7/CCL5/CMKLR1/CD274/CCL4/C5AR1	31
BP	GO:0010818	T cell chemotaxis	8/363	22/17381	8.30121108136122e-09	1.57458640766202e-07	1.14652999179377e-07	CXCL9/CXCR3/PIK3CD/CXCL11/GPR183/CXCL10/CCL3/CCL5	8
BP	GO:0072507	divalent inorganic cation homeostasis	31/363	456/17381	8.60890544547949e-09	1.62261521624291e-07	1.1815020131704e-07	FPR3/CXCL9/PTPRC/CLIC2/CXCR3/PTPN6/TMC8/C3AR1/CD38/CCR1/PTK2B/CXCL11/CXCL10/CCL13/LCK/CD4/CCR7/FPR1/CCL3/APOE/CD40/CORO1A/CCL5/CCR5/S1PR4/TRPM2/C5AR1/CXCR4/SLC11A1/PLCG2/CD52	31
BP	GO:0030890	positive regulation of B cell proliferation	10/363	41/17381	8.7931483797876e-09	1.64691797956022e-07	1.19919799154998e-07	CD74/PTPRC/CD38/GPR183/TLR4/NCKAP1L/TNFRSF4/CD40/TNFSF13B/SASH3	10
BP	GO:0050869	negative regulation of B cell activation	9/363	31/17381	9.20187756804363e-09	1.71269946235212e-07	1.24709656514276e-07	CTLA4/MNDA/INPP5D/FOXP3/TBC1D10C/BTK/SAMSN1/CD300A/SLA2	9
BP	GO:0001818	negative regulation of cytokine production	22/363	245/17381	1.02098483429595e-08	1.88850486741202e-07	1.3751087013074e-07	CD96/NLRC3/LILRB1/LAG3/HAVCR2/CARD16/GBP1/SRGN/IDO1/PDCD1LG2/INPP5D/FOXP3/BTK/VSIG4/TLR4/NCKAP1L/JAK3/CMKLR1/TIGIT/CD274/SLC11A1/ACP5	22
BP	GO:2000147	positive regulation of cell motility	31/363	460/17381	1.05588194825056e-08	1.9409978036359e-07	1.41333126276553e-07	RAC2/CXCL9/CD74/DOCK8/FERMT3/PREX1/PTPRC/FGR/SEMA4D/CSF1R/PIK3CD/C3AR1/AIF1/GPSM3/CCR1/PTK2B/CXCL11/CSF1/CXCL10/CCR7/NCKAP1L/CCL3/ETS1/CD40/CORO1A/PLA2G7/CCL5/CMKLR1/CD274/CCL4/C5AR1	31
BP	GO:0070371	ERK1 and ERK2 cascade	24/363	290/17381	1.07825918239227e-08	1.96997291114367e-07	1.43442939343112e-07	CCL4L1/CD74/HAVCR2/GBP1/CCL3L1/CCL3L3/PTPN6/CSF1R/TBC1D10C/CCR1/PTK2B/RASGRP1/GPR183/CCL13/TLR4/CD4/CCR7/CCL3/XCL2/CCL5/CCL4/C5AR1/CCL18/TREM2	24
BP	GO:0072503	cellular divalent inorganic cation homeostasis	30/363	438/17381	1.27635171833042e-08	2.31412352003963e-07	1.68502154440693e-07	FPR3/CXCL9/PTPRC/CLIC2/CXCR3/PTPN6/C3AR1/CD38/CCR1/PTK2B/CXCL11/CXCL10/CCL13/LCK/CD4/CCR7/FPR1/CCL3/APOE/CD40/CORO1A/CCL5/CCR5/S1PR4/TRPM2/C5AR1/CXCR4/SLC11A1/PLCG2/CD52	30
BP	GO:0040017	positive regulation of locomotion	32/363	490/17381	1.28217051983391e-08	2.31412352003963e-07	1.68502154440693e-07	RAC2/CXCL9/CD74/DOCK8/FERMT3/PREX1/PTPRC/FGR/SEMA4D/CSF1R/PIK3CD/C3AR1/AIF1/GPSM3/CCR1/PTK2B/CXCL11/CSF1/CXCL10/CCR7/IL16/NCKAP1L/CCL3/ETS1/CD40/CORO1A/PLA2G7/CCL5/CMKLR1/CD274/CCL4/C5AR1	32
BP	GO:0006874	cellular calcium ion homeostasis	29/363	413/17381	1.30118281969132e-08	2.33429062472334e-07	1.6997061563501e-07	FPR3/CXCL9/PTPRC/CLIC2/CXCR3/PTPN6/C3AR1/CD38/CCR1/PTK2B/CXCL11/CXCL10/CCL13/LCK/CD4/CCR7/FPR1/CCL3/APOE/CD40/CORO1A/CCL5/CCR5/S1PR4/TRPM2/C5AR1/CXCR4/PLCG2/CD52	29
BP	GO:0002705	positive regulation of leukocyte mediated immunity	14/363	97/17381	1.3641020678635e-08	2.43251254975898e-07	1.77122613287034e-07	LAG3/ITGAM/FGR/VAV1/FOXP3/ITGB2/BTK/RASGRP1/HLA-E/SLAMF6/FCER1G/CD40/IL12RB1/SASH3	14
BP	GO:0051480	regulation of cytosolic calcium ion concentration	25/363	318/17381	1.48599454635096e-08	2.63410223751973e-07	1.91801301095424e-07	FPR3/CXCL9/PTPRC/CLIC2/CXCR3/PTPN6/C3AR1/CD38/CCR1/PTK2B/CXCL11/CXCL10/LCK/CD4/CCR7/FPR1/CCL3/CORO1A/CCR5/S1PR4/TRPM2/C5AR1/CXCR4/PLCG2/CD52	25
BP	GO:0034612	response to tumor necrosis factor	24/363	297/17381	1.71321321792759e-08	3.01890471182743e-07	2.19820568603602e-07	IL18BP/CCL4L1/TNFRSF1B/PSMB10/PSME2/CARD16/NUB1/CCL3L1/CCL3L3/CD14/PTK2B/CD27/CCL13/CASP1/CCL3/TNFRSF4/CD40/XCL2/CCL5/CCL4/TNFSF13B/CCL18/PSMB9/PSME1	24
BP	GO:0045576	mast cell activation	11/363	56/17381	1.82061252364387e-08	3.18928476200673e-07	2.32226736762004e-07	RAC2/LCP2/CD300LF/MILR1/FGR/LAT2/PIK3CD/BTK/RASGRP1/CD300A/FCER1G	11
BP	GO:0051272	positive regulation of cellular component movement	31/363	473/17381	2.01530531447225e-08	3.5096954540926e-07	2.55557337507715e-07	RAC2/CXCL9/CD74/DOCK8/FERMT3/PREX1/PTPRC/FGR/SEMA4D/CSF1R/PIK3CD/C3AR1/AIF1/GPSM3/CCR1/PTK2B/CXCL11/CSF1/CXCL10/CCR7/NCKAP1L/CCL3/ETS1/CD40/CORO1A/PLA2G7/CCL5/CMKLR1/CD274/CCL4/C5AR1	31
BP	GO:0055074	calcium ion homeostasis	29/363	424/17381	2.32426929292395e-08	4.02422904321367e-07	2.93022934114035e-07	FPR3/CXCL9/PTPRC/CLIC2/CXCR3/PTPN6/C3AR1/CD38/CCR1/PTK2B/CXCL11/CXCL10/CCL13/LCK/CD4/CCR7/FPR1/CCL3/APOE/CD40/CORO1A/CCL5/CCR5/S1PR4/TRPM2/C5AR1/CXCR4/PLCG2/CD52	29
BP	GO:0002577	regulation of antigen processing and presentation	7/363	17/17381	2.65742856192049e-08	4.54904344737571e-07	3.31237124937046e-07	WAS/CD74/LILRB2/CCR7/SLC11A1/HLA-DOA/TREM2	7
BP	GO:0002507	tolerance induction	8/363	25/17381	2.65793673553853e-08	4.54904344737571e-07	3.31237124937046e-07	LILRB2/HAVCR2/PDCD1/IDO1/FOXP3/CD3E/IL2RA/CD86	8
BP	GO:0002758	innate immune response-activating signal transduction	23/363	284/17381	3.28780508072345e-08	5.59490487451111e-07	4.07391185942275e-07	TLR2/ITGAM/PSMB10/CD300LF/HAVCR2/PSME2/CTSS/HCK/CD14/ITGB2/BTK/CLEC4A/CD300A/TLR4/FCER1G/NR1H3/LGMN/LY96/CD86/PSMB9/PSME1/PLCG2/IRF1	23
BP	GO:0002664	regulation of T cell tolerance induction	6/363	11/17381	3.36831136357303e-08	5.67773077532204e-07	4.13422127077989e-07	LILRB2/IDO1/FOXP3/CD3E/IL2RA/CD86	6
BP	GO:0002440	production of molecular mediator of immune response	20/363	218/17381	3.37460828486232e-08	5.67773077532204e-07	4.13422127077989e-07	CD96/LILRB1/TLR2/CD74/POU2F2/PTPRC/HLA-DQB1/BATF/FOXP3/BTK/HLA-E/IL7R/TLR4/FCER1G/TNFRSF4/JAK3/CD40/TNFSF13B/SLC11A1/SASH3	20
BP	GO:0009615	response to virus	24/363	310/17381	3.89781497715453e-08	6.52117584380122e-07	4.74837306501379e-07	CXCL9/APOBEC3C/LILRB1/PTPRC/GBP1/FGR/CD8A/APOBEC3D/FOXP3/SPN/PRF1/RNASE6/CXCL10/APOBEC3G/CD40/IL12RB1/APOBEC3H/CCL5/IL2RA/IL15/CCL4/CD86/CXCR4/IRF1	24
BP	GO:0008360	regulation of cell shape	16/363	142/17381	4.69641655818863e-08	7.81336788284119e-07	5.68927851212501e-07	PLXNC1/FGD2/FGR/LST1/SEMA4D/CSF1R/HCK/FMNL1/ITGB2/FGD3/PTK2B/S100B/CCL13/CCL3/CORO1A/PLEKHO1	16
BP	GO:0002707	negative regulation of lymphocyte mediated immunity	9/363	37/17381	5.08341196961986e-08	8.41022269195997e-07	6.12387640784615e-07	CD96/LILRB1/PTPRC/HAVCR2/PTPN6/FOXP3/SPN/HLA-E/IL7R	9
BP	GO:0046633	alpha-beta T cell proliferation	8/363	27/17381	5.26000522099713e-08	8.6543069326682e-07	6.30160555699569e-07	ZAP70/EBI3/DOCK2/CD3E/HLA-E/RASAL3/IL15/IRF1	8
BP	GO:0038093	Fc receptor signaling pathway	21/363	246/17381	5.34984900244824e-08	8.72342271731213e-07	6.35193199168039e-07	WAS/FCGR3A/LCP2/FCGR2A/WIPF1/PSMB10/PSME2/FGR/CD247/VAV1/LAT2/HCK/BTK/CD3G/MYO1G/ELMO1/NCKAP1L/FCER1G/PSMB9/PSME1/PLCG2	21
BP	GO:0030101	natural killer cell activation	12/363	76/17381	5.36059891627979e-08	8.72342271731213e-07	6.35193199168039e-07	FLT3LG/HAVCR2/CD2/PIK3CD/ITGB2/SLAMF7/RASGRP1/SLAMF6/CORO1A/ZNF683/IL15/RAB27A	12
BP	GO:0045060	negative thymic T cell selection	6/363	12/17381	6.61817397639258e-08	1.07113707074441e-06	7.79944988064572e-07	ZAP70/DOCK2/CD74/SPN/CD3E/CCR7	6
BP	GO:0071622	regulation of granulocyte chemotaxis	10/363	50/17381	6.81667645464691e-08	1.09730067469938e-06	7.98995931526181e-07	RAC2/CD74/C3AR1/CSF1/CCR7/NCKAP1L/MPP1/CCL5/CMKLR1/C5AR1	10
BP	GO:0051209	release of sequestered calcium ion into cytosol	14/363	112/17381	8.83112391007278e-08	1.40636828899448e-06	1.02404251363636e-06	CXCL9/PTPRC/CLIC2/PTPN6/PTK2B/CXCL11/CXCL10/LCK/CCR7/CCL3/CORO1A/CCR5/TRPM2/PLCG2	14
BP	GO:0051283	negative regulation of sequestering of calcium ion	14/363	112/17381	8.83112391007278e-08	1.40636828899448e-06	1.02404251363636e-06	CXCL9/PTPRC/CLIC2/PTPN6/PTK2B/CXCL11/CXCL10/LCK/CCR7/CCL3/CORO1A/CCR5/TRPM2/PLCG2	14
BP	GO:0002218	activation of innate immune response	23/363	301/17381	9.55523546212222e-08	1.51358995777659e-06	1.10211562441051e-06	TLR2/ITGAM/PSMB10/CD300LF/HAVCR2/PSME2/CTSS/HCK/CD14/ITGB2/BTK/CLEC4A/CD300A/TLR4/FCER1G/NR1H3/LGMN/LY96/CD86/PSMB9/PSME1/PLCG2/IRF1	23
BP	GO:0050848	regulation of calcium-mediated signaling	12/363	80/17381	9.65860637932222e-08	1.52186930146146e-06	1.10814420169333e-06	ZAP70/GBP1/CLIC2/CD8A/CD3E/PTK2B/CD4/CCL3/CMKLR1/CCL4/SLA2/TREM2	12
BP	GO:0036336	dendritic cell migration	8/363	29/17381	9.80459489656704e-08	1.53022678494321e-06	1.11422967621611e-06	DOCK8/CCR1/GPR183/CCR7/CCL5/CCR5/TRPM2/CXCR4	8
BP	GO:0007229	integrin-mediated signaling pathway	13/363	96/17381	9.81441624997153e-08	1.53022678494321e-06	1.11422967621611e-06	FERMT3/ITGAM/ITGAE/FGR/VAV1/ITGAX/HCK/ITGB7/ITGB2/PTK2B/TYROBP/ITGAL/FCER1G	13
BP	GO:0051282	regulation of sequestering of calcium ion	14/363	113/17381	9.89168977406375e-08	1.53424229933135e-06	1.11715356000939e-06	CXCL9/PTPRC/CLIC2/PTPN6/PTK2B/CXCL11/CXCL10/LCK/CCR7/CCL3/CORO1A/CCR5/TRPM2/PLCG2	14
BP	GO:0046635	positive regulation of alpha-beta T cell activation	10/363	52/17381	1.01156060927076e-07	1.56084326135146e-06	1.13652296432929e-06	ZAP70/EBI3/FOXP3/CD3E/HLA-E/RASAL3/NCKAP1L/IL12RB1/CD86/SASH3	10
BP	GO:0071356	cellular response to tumor necrosis factor	22/363	279/17381	1.05363800534722e-07	1.61738864944538e-06	1.17769630548849e-06	IL18BP/CCL4L1/TNFRSF1B/PSMB10/PSME2/CARD16/CCL3L1/CCL3L3/PTK2B/CD27/CCL13/CASP1/CCL3/TNFRSF4/CD40/XCL2/CCL5/CCL4/TNFSF13B/CCL18/PSMB9/PSME1	22
BP	GO:0001771	immunological synapse formation	6/363	13/17381	1.2074857503131e-07	1.80698118815699e-06	1.31574749835757e-06	DOCK2/DOCK8/HAVCR2/PRF1/CCR7/CD6	6
BP	GO:0002517	T cell tolerance induction	6/363	13/17381	1.2074857503131e-07	1.80698118815699e-06	1.31574749835757e-06	LILRB2/IDO1/FOXP3/CD3E/IL2RA/CD86	6
BP	GO:0035723	interleukin-15-mediated signaling pathway	6/363	13/17381	1.2074857503131e-07	1.80698118815699e-06	1.31574749835757e-06	IL2RB/CD4/JAK3/IL15/IL2RG/IL15RA	6
BP	GO:0043383	negative T cell selection	6/363	13/17381	1.2074857503131e-07	1.80698118815699e-06	1.31574749835757e-06	ZAP70/DOCK2/CD74/SPN/CD3E/CCR7	6
BP	GO:0071350	cellular response to interleukin-15	6/363	13/17381	1.2074857503131e-07	1.80698118815699e-06	1.31574749835757e-06	IL2RB/CD4/JAK3/IL15/IL2RG/IL15RA	6
BP	GO:0031663	lipopolysaccharide-mediated signaling pathway	10/363	53/17381	1.22388402894562e-07	1.82236331910003e-06	1.32694794717262e-06	LY86/TLR2/CARD16/HCK/CD14/TLR4/CCL3/CCL5/LY96/CD6	10
BP	GO:0031341	regulation of cell killing	11/363	67/17381	1.27957134972865e-07	1.89580272611539e-06	1.38042261348051e-06	LILRB1/LAG3/PTPRC/HAVCR2/VAV1/PRF1/RASGRP1/HLA-E/IL7R/SLAMF6/IL12RB1	11
BP	GO:0002820	negative regulation of adaptive immune response	9/363	41/17381	1.32984119742548e-07	1.96052826036291e-06	1.42755230156148e-06	LILRB1/PTPRC/HAVCR2/PTPN6/FOXP3/SPN/SAMSN1/IL7R/JAK3	9
BP	GO:0051208	sequestering of calcium ion	14/363	116/17381	1.37989518751338e-07	2.02429944256889e-06	1.47398708129508e-06	CXCL9/PTPRC/CLIC2/PTPN6/PTK2B/CXCL11/CXCL10/LCK/CCR7/CCL3/CORO1A/CCR5/TRPM2/PLCG2	14
BP	GO:0001776	leukocyte homeostasis	12/363	83/17381	1.46782005248553e-07	2.12670084952771e-06	1.54855033403806e-06	DOCK10/SIT1/CD74/PIK3CD/FOXP3/GPR183/NCKAP1L/FCER1G/JAK3/CORO1A/IL2RA/TNFSF13B	12
BP	GO:0050854	regulation of antigen receptor-mediated signaling pathway	10/363	54/17381	1.47442712340649e-07	2.12670084952771e-06	1.54855033403806e-06	NFAM1/PTPRC/GBP1/PTPN6/GCSAM/LPXN/CD300A/LCK/CCR7/LILRB4	10
BP	GO:0070228	regulation of lymphocyte apoptotic process	10/363	54/17381	1.47442712340649e-07	2.12670084952771e-06	1.54855033403806e-06	CD74/DOCK8/PDCD1/IDO1/BTK/CD3G/CD27/JAK3/CCL5/CD274	10
BP	GO:0045061	thymic T cell selection	7/363	21/17381	1.47826419023585e-07	2.12670084952771e-06	1.54855033403806e-06	ZAP70/DOCK2/CD74/CD3D/SPN/CD3E/CCR7	7
BP	GO:0002224	toll-like receptor signaling pathway	15/363	135/17381	1.49274800829699e-07	2.13721325418674e-06	1.55620490743512e-06	TLR2/ITGAM/CD300LF/HAVCR2/CTSS/CD14/ITGB2/BTK/CD300A/TLR4/NR1H3/LGMN/LY96/CD86/IRF1	15
BP	GO:0071675	regulation of mononuclear cell migration	9/363	42/17381	1.66162915583503e-07	2.36762278759651e-06	1.72397686276513e-06	C3AR1/AIF1/CCR1/CSF1/CXCL10/PLA2G7/CCL5/CMKLR1/C5AR1	9
BP	GO:0070227	lymphocyte apoptotic process	11/363	69/17381	1.74950994207098e-07	2.47797537475926e-06	1.80432974161538e-06	CD74/DOCK8/PDCD1/IDO1/BTK/CD3G/CD27/JAK3/CCL5/CD274/IL2RA	11
BP	GO:0032845	negative regulation of homeostatic process	18/363	197/17381	1.75571794517865e-07	2.47797537475926e-06	1.80432974161538e-06	CXCL9/CD74/PTPRC/CLIC2/PTPN6/INPP5D/CD38/PTK2B/CXCL11/CXCL10/LCK/CCR7/CCL3/FCER1G/CORO1A/CCR5/TRPM2/PLCG2	18
BP	GO:0001910	regulation of leukocyte mediated cytotoxicity	10/363	55/17381	1.76895371095508e-07	2.48487931661521e-06	1.80935682451215e-06	LILRB1/LAG3/PTPRC/HAVCR2/VAV1/RASGRP1/HLA-E/IL7R/SLAMF6/IL12RB1	10
BP	GO:0070672	response to interleukin-15	6/363	14/17381	2.07597043849935e-07	2.90246007786435e-06	2.11341690304357e-06	IL2RB/CD4/JAK3/IL15/IL2RG/IL15RA	6
BP	GO:0043368	positive T cell selection	8/363	32/17381	2.27466627657521e-07	3.16540008020607e-06	2.30487581394242e-06	ZAP70/DOCK2/CD74/CD3D/BATF/FOXP3/SLAMF6/IL12RB1	8
BP	GO:0006959	humoral immune response	23/363	321/17381	3.03064785220903e-07	4.19779967622256e-06	3.05661423527569e-06	LYZ/LY86/EBI3/SERPING1/POU2F2/PSMB10/HLA-DQB1/PDCD1/GNLY/PTPN6/C3AR1/C1QA/RNASE6/HLA-E/GPR183/CCL13/VSIG4/CCR7/C1QC/C5AR1/SLC11A1/C1QB/TREM2	23
BP	GO:0051607	defense response to virus	19/363	227/17381	3.1581017000474e-07	4.35408651052832e-06	3.17041398737702e-06	CXCL9/APOBEC3C/LILRB1/PTPRC/GBP1/CD8A/APOBEC3D/SPN/PRF1/RNASE6/CXCL10/APOBEC3G/CD40/IL12RB1/APOBEC3H/IL2RA/IL15/CD86/IRF1	19
BP	GO:0032623	interleukin-2 production	10/363	59/17381	3.52816240227381e-07	4.8418744857011e-06	3.52559522128743e-06	LAG3/HAVCR2/GBP1/FOXP3/CD3E/VSIG4/CD4/CD86/SLC11A1/SASH3	10
BP	GO:0002279	mast cell activation involved in immune response	9/363	46/17381	3.81401998938254e-07	5.12962493558609e-06	3.73511977919032e-06	RAC2/MILR1/FGR/LAT2/PIK3CD/BTK/RASGRP1/CD300A/FCER1G	9
BP	GO:0043303	mast cell degranulation	9/363	46/17381	3.81401998938254e-07	5.12962493558609e-06	3.73511977919032e-06	RAC2/MILR1/FGR/LAT2/PIK3CD/BTK/RASGRP1/CD300A/FCER1G	9
BP	GO:2000107	negative regulation of leukocyte apoptotic process	9/363	46/17381	3.81401998938254e-07	5.12962493558609e-06	3.73511977919032e-06	LILRB1/CD74/DOCK8/IDO1/CD27/CCR7/FCER1G/JAK3/CCL5	9
BP	GO:2000401	regulation of lymphocyte migration	9/363	46/17381	3.81401998938254e-07	5.12962493558609e-06	3.73511977919032e-06	DOCK8/STK10/GCSAM/AIF1/PTK2B/CXCL10/CCL3/CCL5/CCL4	9
BP	GO:0060402	calcium ion transport into cytosol	15/363	145/17381	3.8239648613167e-07	5.12962493558609e-06	3.73511977919032e-06	CXCL9/PTPRC/CLIC2/PTPN6/PTK2B/CXCL11/CXCL10/LCK/CD4/CCR7/CCL3/CORO1A/CCR5/TRPM2/PLCG2	15
BP	GO:0002698	negative regulation of immune effector process	13/363	108/17381	3.99614558638952e-07	5.33655675168968e-06	3.88579651072099e-06	CD96/LILRB1/SERPING1/PTPRC/HAVCR2/PTPN6/FOXP3/SPN/HLA-E/CD300A/IL7R/JAK3/IL2RA	13
BP	GO:0046632	alpha-beta T cell differentiation	12/363	92/17381	4.64586417213886e-07	6.17651049313818e-06	4.4974061064878e-06	ZAP70/BATF/FOXP3/GPR183/NCKAP1L/SLAMF6/JAK3/IL12RB1/ZNF683/CD86/SASH3/IRF1	12
BP	GO:0097553	calcium ion transmembrane import into cytosol	14/363	128/17381	4.72801792709692e-07	6.25779439417539e-06	4.5565927157051e-06	CXCL9/PTPRC/CLIC2/PTPN6/PTK2B/CXCL11/CXCL10/LCK/CCR7/CCL3/CORO1A/CCR5/TRPM2/PLCG2	14
BP	GO:0002448	mast cell mediated immunity	9/363	48/17381	5.59610463873756e-07	7.37398213015949e-06	5.36934119972025e-06	RAC2/MILR1/FGR/LAT2/PIK3CD/BTK/RASGRP1/CD300A/FCER1G	9
BP	GO:0002407	dendritic cell chemotaxis	7/363	25/17381	5.68608664103533e-07	7.45954450088247e-06	5.43164316277894e-06	CCR1/GPR183/CCR7/CCL5/CCR5/TRPM2/CXCR4	7
BP	GO:0002715	regulation of natural killer cell mediated immunity	8/363	36/17381	6.08355315439662e-07	7.91127567414547e-06	5.76056975318641e-06	CD96/LILRB1/LAG3/HAVCR2/VAV1/RASGRP1/HLA-E/SLAMF6	8
BP	GO:0002755	MyD88-dependent toll-like receptor signaling pathway	8/363	36/17381	6.08355315439662e-07	7.91127567414547e-06	5.76056975318641e-06	TLR2/CD300LF/CD14/BTK/CD300A/TLR4/LY96/IRF1	8
BP	GO:0002708	positive regulation of lymphocyte mediated immunity	11/363	78/17381	6.30913548600568e-07	8.16895890318474e-06	5.94820096163464e-06	LAG3/VAV1/FOXP3/BTK/RASGRP1/HLA-E/SLAMF6/FCER1G/CD40/IL12RB1/SASH3	11
BP	GO:0050729	positive regulation of inflammatory response	13/363	114/17381	7.51297810488929e-07	9.68556224950662e-06	7.0525107751524e-06	GBP5/TLR2/IDO1/GPSM3/BTK/TLR4/CCR7/CCL3/FCER1G/ETS1/PLA2G7/IL15/CD6	13
BP	GO:0045577	regulation of B cell differentiation	7/363	26/17381	7.64207596409753e-07	9.80952681943209e-06	7.14277517515468e-06	NFAM1/PTPN6/INPP5D/BTK/CD27/NCKAP1L/IKZF3	7
BP	GO:0031348	negative regulation of defense response	16/363	174/17381	7.82143236041689e-07	9.99666333447274e-06	7.27903802234416e-06	CD96/NLRC3/LILRB1/SERPING1/TRAFD1/TNFRSF1B/HAVCR2/FOXP3/SPN/HLA-E/TNFAIP8L2/APOE/ETS1/NR1H3/IL2RA/ACP5	16
BP	GO:0032693	negative regulation of interleukin-10 production	6/363	17/17381	8.11269263564782e-07	1.03246148157945e-05	7.51783483105466e-06	LILRB1/IDO1/PDCD1LG2/FOXP3/JAK3/CD274	6
BP	GO:0042035	regulation of cytokine biosynthetic process	12/363	97/17381	8.31238067392621e-07	1.05337317646605e-05	7.67010265992743e-06	EBI3/LILRB1/LAG3/CYBB/INPP5D/FOXP3/SPN/CD3E/TLR4/CD4/CD86/IRF1	12
BP	GO:0002823	negative regulation of adaptive immune response based on somatic recombination of immune receptors built from immunoglobulin superfamily domains	8/363	38/17381	9.47957125235868e-07	1.19619335548831e-05	8.7100431667524e-06	LILRB1/PTPRC/HAVCR2/PTPN6/FOXP3/SPN/IL7R/JAK3	8
BP	GO:0038094	Fc-gamma receptor signaling pathway	14/363	136/17381	9.939228444463e-07	1.2489038948359e-05	9.09385325142962e-06	WAS/FCGR3A/FCGR2A/WIPF1/FGR/CD247/VAV1/HCK/CD3G/MYO1G/ELMO1/NCKAP1L/FCER1G/PLCG2	14
BP	GO:0050871	positive regulation of B cell activation	13/363	117/17381	1.01441946745246e-06	1.26930301431657e-05	9.24238877908924e-06	CD74/PTPRC/INPP5D/CD38/BTK/GPR183/CD27/TLR4/NCKAP1L/TNFRSF4/CD40/TNFSF13B/SASH3	13
BP	GO:0006911	phagocytosis, engulfment	11/363	82/17381	1.05415852368339e-06	1.31350798474022e-05	9.56426583918866e-06	BIN2/ITGAM/ARHGAP25/MSR1/AIF1/ITGB2/CD300A/ELMO1/NCKAP1L/FCER1G/TREM2	11
BP	GO:0060401	cytosolic calcium ion transport	15/363	157/17381	1.06611720827013e-06	1.32287376926185e-05	9.63246249577394e-06	CXCL9/PTPRC/CLIC2/PTPN6/PTK2B/CXCL11/CXCL10/LCK/CD4/CCR7/CCL3/CORO1A/CCR5/TRPM2/PLCG2	15
BP	GO:0002431	Fc receptor mediated stimulatory signaling pathway	14/363	137/17381	1.08640251737251e-06	1.34245091150844e-05	9.77501282283198e-06	WAS/FCGR3A/FCGR2A/WIPF1/FGR/CD247/VAV1/HCK/CD3G/MYO1G/ELMO1/NCKAP1L/FCER1G/PLCG2	14
BP	GO:0032663	regulation of interleukin-2 production	9/363	52/17381	1.14052118509254e-06	1.39772513959077e-05	1.01774903239793e-05	LAG3/HAVCR2/GBP1/FOXP3/CD3E/VSIG4/CD4/CD86/SASH3	9
BP	GO:0038083	peptidyl-tyrosine autophosphorylation	9/363	52/17381	1.14052118509254e-06	1.39772513959077e-05	1.01774903239793e-05	SLA/ZAP70/FGR/HCK/BTK/PTK2B/LCK/JAK3/SLA2	9
BP	GO:0030168	platelet activation	15/363	158/17381	1.15592615415381e-06	1.41079839634019e-05	1.0272682819486e-05	RAC2/FERMT3/LCP2/PTPN6/VAV1/PIK3CD/GNG2/LCK/TLR4/APOE/PIK3R5/FCER1G/CD40/RHOG/PLCG2	15
BP	GO:1905517	macrophage migration	8/363	39/17381	1.17105340275098e-06	1.42342736056834e-05	1.03646402133922e-05	MCOLN2/C3AR1/PTK2B/CSF1/CCL3/CCL5/CMKLR1/C5AR1	8
BP	GO:0018108	peptidyl-tyrosine phosphorylation	24/363	375/17381	1.28302165364044e-06	1.55318637582977e-05	1.13094762794151e-05	SLA/ZAP70/CD74/FGR/PTPN6/SEMA4D/CSF1R/HCK/CD3E/ITGB2/BTK/PTK2B/SAMSN1/CD300A/LCK/CD4/SOCS1/JAK3/CD40/IL12RB1/CCL5/IL15/SLA2/TREM2	24
BP	GO:0045589	regulation of regulatory T cell differentiation	7/363	28/17381	1.32692456823491e-06	1.5998305118233e-05	1.16491140445937e-05	CTLA4/LILRB2/FOXP3/SOCS1/LILRB4/IL2RA/IRF1	7
BP	GO:0033077	T cell differentiation in thymus	10/363	68/17381	1.3819347191386e-06	1.65277172433524e-05	1.20346037684444e-05	ZAP70/DOCK2/CD74/CD3D/FOXP3/SPN/CD3E/RASGRP1/IL7R/CCR7	10
BP	GO:0050764	regulation of phagocytosis	10/363	68/17381	1.3819347191386e-06	1.65277172433524e-05	1.20346037684444e-05	DOCK2/TLR2/CD300LF/FGR/HCK/CD300A/NCKAP1L/FCER1G/RAB27A/SLC11A1	10
BP	GO:0018212	peptidyl-tyrosine modification	24/363	378/17381	1.47621847820113e-06	1.75847145123319e-05	1.28042529056604e-05	SLA/ZAP70/CD74/FGR/PTPN6/SEMA4D/CSF1R/HCK/CD3E/ITGB2/BTK/PTK2B/SAMSN1/CD300A/LCK/CD4/SOCS1/JAK3/CD40/IL12RB1/CCL5/IL15/SLA2/TREM2	24
BP	GO:0001773	myeloid dendritic cell activation	7/363	29/17381	1.71793140163875e-06	2.03015861669849e-05	1.47825341995649e-05	SPI1/FLT3LG/DOCK2/HAVCR2/BATF/CD2/CD86	7
BP	GO:2000403	positive regulation of lymphocyte migration	7/363	29/17381	1.71793140163875e-06	2.03015861669849e-05	1.47825341995649e-05	DOCK8/AIF1/PTK2B/CXCL10/CCL3/CCL5/CCL4	7
BP	GO:0097028	dendritic cell differentiation	8/363	41/17381	1.75360473912886e-06	2.0641244715912e-05	1.50298554716266e-05	SPI1/LILRB1/LILRB2/BATF/CCR7/TRPM2/CD86/TREM2	8
BP	GO:0002532	production of molecular mediator involved in inflammatory response	9/363	55/17381	1.86533179565595e-06	2.17841493626017e-05	1.58620577876213e-05	GBP5/CD96/NLRC3/IDO1/GPSM3/BTK/TLR4/FCER1G/CD6	9
BP	GO:0002709	regulation of T cell mediated immunity	9/363	55/17381	1.86533179565595e-06	2.17841493626017e-05	1.58620577876213e-05	WAS/LILRB1/PTPRC/FOXP3/SPN/HLA-E/IL7R/IL12RB1/SASH3	9
BP	GO:0002367	cytokine production involved in immune response	11/363	87/17381	1.92088358148582e-06	2.2345278537753e-05	1.62706421787039e-05	CD96/LILRB1/TLR2/CD74/FOXP3/BTK/TLR4/FCER1G/JAK3/SLC11A1/SASH3	11
BP	GO:0030316	osteoclast differentiation	11/363	88/17381	2.154806569454e-06	2.49689259293152e-05	1.81810425274431e-05	LILRB1/CSF1R/INPP5D/CCR1/CSF1/GPR183/TYROBP/TLR4/CCL3/LILRB4/SNX10	11
BP	GO:0045066	regulatory T cell differentiation	7/363	30/17381	2.20082527197426e-06	2.53052419302677e-05	1.84259299340255e-05	CTLA4/LILRB2/FOXP3/SOCS1/LILRB4/IL2RA/IRF1	7
BP	GO:0045730	respiratory burst	7/363	30/17381	2.20082527197426e-06	2.53052419302677e-05	1.84259299340255e-05	RAC2/NCF4/CYBB/PIK3CD/HCK/SLC11A1/CD52	7
BP	GO:0001779	natural killer cell differentiation	6/363	20/17381	2.40941148893675e-06	2.7597028515591e-05	2.00946869117802e-05	FLT3LG/PIK3CD/RASGRP1/SLAMF6/ZNF683/IL15	6
BP	GO:0042089	cytokine biosynthetic process	12/363	108/17381	2.6470539819653e-06	3.02027845145312e-05	2.19920597009418e-05	EBI3/LILRB1/LAG3/CYBB/INPP5D/FOXP3/SPN/CD3E/TLR4/CD4/CD86/IRF1	12
BP	GO:0032689	negative regulation of interferon-gamma production	7/363	31/17381	2.79205786133165e-06	3.17356805765101e-05	2.31082330025841e-05	CD96/LILRB1/HAVCR2/PDCD1LG2/FOXP3/TLR4/CD274	7
BP	GO:0002791	regulation of peptide secretion	26/363	448/17381	2.85498654169007e-06	3.23275662401256e-05	2.35392126311049e-05	CLEC5A/LILRB1/TLR2/CD74/HAVCR2/CARD16/GBP1/CD2/FGR/CSF1R/SRGN/FOXP3/CD38/CD14/RASGRP1/HLA-E/TLR4/CASP1/CCR7/CCL3/SOCS1/TNFRSF4/CD40/CCL5/NR1H3/CD274	26
BP	GO:0050708	regulation of protein secretion	25/363	421/17381	2.96857096496237e-06	3.34863800517346e-05	2.43829991539971e-05	CLEC5A/LILRB1/TLR2/HAVCR2/CARD16/GBP1/CD2/FGR/CSF1R/SRGN/FOXP3/CD38/CD14/RASGRP1/HLA-E/TLR4/CASP1/CCR7/CCL3/SOCS1/TNFRSF4/CD40/CCL5/NR1H3/CD274	25
BP	GO:0099024	plasma membrane invagination	11/363	91/17381	3.0131577265399e-06	3.37337733444955e-05	2.4563137778679e-05	BIN2/ITGAM/ARHGAP25/MSR1/AIF1/ITGB2/CD300A/ELMO1/NCKAP1L/FCER1G/TREM2	11
BP	GO:1902106	negative regulation of leukocyte differentiation	11/363	91/17381	3.0131577265399e-06	3.37337733444955e-05	2.4563137778679e-05	LILRB1/CD74/CTLA4/INPP5D/FOXP3/TLR4/CCL3/JAK3/C1QC/LILRB4/IRF1	11
BP	GO:0042107	cytokine metabolic process	12/363	110/17381	3.21623879580753e-06	3.58725061195312e-05	2.61204491202977e-05	EBI3/LILRB1/LAG3/CYBB/INPP5D/FOXP3/SPN/CD3E/TLR4/CD4/CD86/IRF1	12
BP	GO:0032735	positive regulation of interleukin-12 production	7/363	32/17381	3.5101434067604e-06	3.90045039751211e-05	2.84010032125939e-05	IRF8/TLR2/IDO1/TLR4/CCR7/CD40/IRF1	7
BP	GO:0002761	regulation of myeloid leukocyte differentiation	12/363	111/17381	3.53931547310098e-06	3.91824590293484e-05	2.85305806088359e-05	LILRB1/CD74/EVI2B/INPP5D/CCR1/CSF1/TYROBP/TLR4/CD4/CCL3/C1QC/LILRB4	12
BP	GO:0045824	negative regulation of innate immune response	8/363	45/17381	3.67818350184165e-06	4.05690017351276e-05	2.954018718828e-05	CD96/NLRC3/LILRB1/SERPING1/TRAFD1/HAVCR2/HLA-E/NR1H3	8
BP	GO:0002433	immune response-regulating cell surface receptor signaling pathway involved in phagocytosis	13/363	132/17381	3.98392453379344e-06	4.36181149324885e-05	3.17603890851954e-05	WAS/FCGR3A/FCGR2A/WIPF1/FGR/CD247/VAV1/HCK/CD3G/MYO1G/ELMO1/NCKAP1L/PLCG2	13
BP	GO:0038096	Fc-gamma receptor signaling pathway involved in phagocytosis	13/363	132/17381	3.98392453379344e-06	4.36181149324885e-05	3.17603890851954e-05	WAS/FCGR3A/FCGR2A/WIPF1/FGR/CD247/VAV1/HCK/CD3G/MYO1G/ELMO1/NCKAP1L/PLCG2	13
BP	GO:0019724	B cell mediated immunity	16/363	197/17381	4.01985134152281e-06	4.38502465020327e-05	3.19294149355581e-05	CD74/SERPING1/POU2F2/HLA-DQB1/BATF/PTPN6/INPP5D/FOXP3/BTK/C1QA/CD27/FCER1G/CD40/C1QC/SLA2/C1QB	16
BP	GO:0048246	macrophage chemotaxis	7/363	33/17381	4.3758055498923e-06	4.73859961002882e-05	3.45039595513039e-05	C3AR1/PTK2B/CSF1/CCL3/CCL5/CMKLR1/C5AR1	7
BP	GO:0070232	regulation of T cell apoptotic process	7/363	33/17381	4.3758055498923e-06	4.73859961002882e-05	3.45039595513039e-05	DOCK8/PDCD1/IDO1/CD27/JAK3/CCL5/CD274	7
BP	GO:0002335	mature B cell differentiation	6/363	22/17381	4.47696076721654e-06	4.79582344056506e-05	3.49206330195611e-05	DOCK10/POU2F2/PTK2B/GPR183/MFNG/PLCG2	6
BP	GO:0010758	regulation of macrophage chemotaxis	6/363	22/17381	4.47696076721654e-06	4.79582344056506e-05	3.49206330195611e-05	C3AR1/PTK2B/CSF1/CCL5/CMKLR1/C5AR1	6
BP	GO:0032753	positive regulation of interleukin-4 production	6/363	22/17381	4.47696076721654e-06	4.79582344056506e-05	3.49206330195611e-05	HAVCR2/FOXP3/CD3E/HLA-E/CD86/SASH3	6
BP	GO:0050715	positive regulation of cytokine secretion	12/363	115/17381	5.13570654644385e-06	5.48176849294257e-05	3.99153196969414e-05	CLEC5A/TLR2/HAVCR2/CD2/FGR/CSF1R/CD14/RASGRP1/TLR4/CASP1/CCL3/CD274	12
BP	GO:0042269	regulation of natural killer cell mediated cytotoxicity	7/363	34/17381	5.41212509039048e-06	5.73569698191561e-05	4.1764291763268e-05	LILRB1/LAG3/HAVCR2/VAV1/RASGRP1/HLA-E/SLAMF6	7
BP	GO:0090022	regulation of neutrophil chemotaxis	7/363	34/17381	5.41212509039048e-06	5.73569698191561e-05	4.1764291763268e-05	RAC2/CD74/C3AR1/CCR7/NCKAP1L/MPP1/C5AR1	7
BP	GO:0007599	hemostasis	22/363	353/17381	5.47602070225186e-06	5.78283320968299e-05	4.21075126787564e-05	WAS/RAC2/DOCK8/FERMT3/SERPING1/LCP2/PTPN6/VAV1/PIK3CD/GNG2/FLI1/LCK/TLR4/APOE/PIK3R5/FCER1G/CD40/MICAL1/RAB27A/RHOG/PLCG2/IRF1	22
BP	GO:0002824	positive regulation of adaptive immune response based on somatic recombination of immune receptors built from immunoglobulin superfamily domains	10/363	79/17381	5.5863398682126e-06	5.87848767757495e-05	4.2804017587941e-05	FOXP3/BTK/HLA-E/CD4/FCER1G/CD40/IL12RB1/TNFSF13B/SLC11A1/SASH3	10
BP	GO:0051924	regulation of calcium ion transport	17/363	226/17381	5.67930887308273e-06	5.95527529015506e-05	4.33631441013729e-05	CXCL9/LILRB1/LILRB2/CLIC2/PTPN6/CCR1/PTK2B/CXCL11/CXCL10/CD4/IL16/CCL3/TRPV2/CORO1A/CCL5/CCL4/PLCG2	17
BP	GO:0051235	maintenance of location	20/363	302/17381	5.98848266042359e-06	6.24162228790779e-05	4.54481704891664e-05	CXCL9/PTPRC/CLIC2/MSR1/PTPN6/SRGN/PTK2B/CXCL11/CD27/CXCL10/LCK/CD4/CCR7/CCL3/APOE/CORO1A/CCR5/NR1H3/TRPM2/PLCG2	20
BP	GO:0002260	lymphocyte homeostasis	9/363	63/17381	5.99430481645947e-06	6.24162228790779e-05	4.54481704891664e-05	DOCK10/SIT1/CD74/FOXP3/NCKAP1L/JAK3/CORO1A/IL2RA/TNFSF13B	9
BP	GO:0070231	T cell apoptotic process	8/363	48/17381	6.09701245951378e-06	6.32644707471499e-05	4.60658194263649e-05	DOCK8/PDCD1/IDO1/CD27/JAK3/CCL5/CD274/IL2RA	8
BP	GO:0002700	regulation of production of molecular mediator of immune response	12/363	117/17381	6.14888485477002e-06	6.33611733477686e-05	4.61362331117328e-05	CD96/LILRB1/CD74/FOXP3/BTK/HLA-E/TLR4/FCER1G/TNFRSF4/JAK3/CD40/SASH3	12
BP	GO:0070555	response to interleukin-1	12/363	117/17381	6.14888485477002e-06	6.33611733477686e-05	4.61362331117328e-05	CCL4L1/CCL3L1/CCL3L3/CD38/CCL13/CCL3/ETS1/CD40/XCL2/CCL5/CCL4/CCL18	12
BP	GO:0002221	pattern recognition receptor signaling pathway	15/363	182/17381	6.72909730654165e-06	6.89323910304089e-05	5.01928972191306e-05	TLR2/ITGAM/CD300LF/HAVCR2/CTSS/CD14/ITGB2/BTK/CD300A/TLR4/NR1H3/LGMN/LY96/CD86/IRF1	15
BP	GO:0043900	regulation of multi-organism process	23/363	385/17381	6.73583807583915e-06	6.89323910304089e-05	5.01928972191306e-05	LY86/IRF8/APOBEC3C/LILRB1/CD74/HAVCR2/CARD16/APOBEC3D/SPN/LHFPL2/PRF1/ARHGDIB/APOBEC3G/CD4/CCL3/APOE/IL12RB1/APOBEC3H/CCL5/IL2RA/IL15/CCL4/LY96	23
BP	GO:0010324	membrane invagination	11/363	99/17381	6.91592608478787e-06	7.05329721934872e-05	5.13583552078696e-05	BIN2/ITGAM/ARHGAP25/MSR1/AIF1/ITGB2/CD300A/ELMO1/NCKAP1L/FCER1G/TREM2	11
BP	GO:0032844	regulation of homeostatic process	26/363	473/17381	7.57654286330152e-06	7.70066370201772e-05	5.60721332796879e-05	SPI1/CXCL9/CD74/PTPRC/CLIC2/PTPN6/CSF1R/INPP5D/PIK3CD/CD38/PTK2B/CXCL11/CXCL10/LCK/CD4/CCR7/NCKAP1L/CCL3/FCER1G/ETS1/CORO1A/CCR5/NR1H3/IL2RA/TRPM2/PLCG2	26
BP	GO:0046640	regulation of alpha-beta T cell proliferation	6/363	24/17381	7.79566595407881e-06	7.87846253401319e-05	5.73667697149877e-05	ZAP70/EBI3/CD3E/HLA-E/RASAL3/IRF1	6
BP	GO:0042116	macrophage activation	9/363	65/17381	7.80438699642005e-06	7.87846253401319e-05	5.73667697149877e-05	TLR2/CD74/ITGAM/HAVCR2/AIF1/TYROBP/TLR4/NR1H3/SLC11A1	9
BP	GO:1903707	negative regulation of hemopoiesis	13/363	141/17381	8.25803871724678e-06	8.30825652025707e-05	6.0496300702448e-05	GPR171/LILRB1/CD74/CTLA4/INPP5D/FOXP3/PTK2B/TLR4/CCL3/JAK3/C1QC/LILRB4/IRF1	13
BP	GO:0002821	positive regulation of adaptive immune response	10/363	83/17381	8.75929276446701e-06	8.78288681905143e-05	6.39523058472516e-05	FOXP3/BTK/HLA-E/CD4/FCER1G/CD40/IL12RB1/TNFSF13B/SLC11A1/SASH3	10
BP	GO:0043367	CD4-positive, alpha-beta T cell differentiation	9/363	66/17381	8.87234934101495e-06	8.86639474414179e-05	6.45603660985192e-05	BATF/FOXP3/GPR183/NCKAP1L/SLAMF6/JAK3/IL12RB1/CD86/SASH3	9
BP	GO:0001911	negative regulation of leukocyte mediated cytotoxicity	5/363	15/17381	9.769972334872e-06	9.67781225423339e-05	7.04686764120066e-05	LILRB1/PTPRC/HAVCR2/HLA-E/IL7R	5
BP	GO:0010759	positive regulation of macrophage chemotaxis	5/363	15/17381	9.769972334872e-06	9.67781225423339e-05	7.04686764120066e-05	C3AR1/CSF1/CCL5/CMKLR1/C5AR1	5
BP	GO:0002534	cytokine production involved in inflammatory response	7/363	37/17381	9.81430255466247e-06	9.67781225423339e-05	7.04686764120066e-05	GBP5/CD96/NLRC3/IDO1/GPSM3/TLR4/CD6	7
BP	GO:1902622	regulation of neutrophil migration	7/363	37/17381	9.81430255466247e-06	9.67781225423339e-05	7.04686764120066e-05	RAC2/CD74/C3AR1/CCR7/NCKAP1L/MPP1/C5AR1	7
BP	GO:0002312	B cell activation involved in immune response	9/363	67/17381	1.00627710558531e-05	9.85754348826662e-05	7.17773835701433e-05	DOCK10/BATF/FOXP3/PTK2B/GPR183/TLR4/CD40/MFNG/PLCG2	9
BP	GO:0002718	regulation of cytokine production involved in immune response	9/363	67/17381	1.00627710558531e-05	9.85754348826662e-05	7.17773835701433e-05	CD96/LILRB1/CD74/FOXP3/BTK/TLR4/FCER1G/JAK3/SASH3	9
BP	GO:0032418	lysosome localization	9/363	68/17381	1.13869664292503e-05	0.000111181593528876	8.09565171501485e-05	RAC2/MILR1/FGR/LAT2/PIK3CD/BTK/RASGRP1/CD300A/FCER1G	9
BP	GO:0030100	regulation of endocytosis	16/363	214/17381	1.15367714120713e-05	0.000112276160997217	8.17535229063187e-05	LILRB1/DOCK2/TLR2/APOC1/CD300LF/FGR/HCK/CD14/CD300A/NCKAP1L/APOE/FCER1G/NR1H3/RAB27A/SLC11A1/PLCG2	16
BP	GO:0050850	positive regulation of calcium-mediated signaling	7/363	38/17381	1.18163805548556e-05	0.000114622740365994	8.34621770718416e-05	ZAP70/CD8A/CD3E/CD4/CCL3/CCL4/TREM2	7
BP	GO:1905521	regulation of macrophage migration	6/363	26/17381	1.28720006646326e-05	0.000124457201231415	9.06231078918082e-05	C3AR1/PTK2B/CSF1/CCL5/CMKLR1/C5AR1	6
BP	GO:0030889	negative regulation of B cell proliferation	5/363	16/17381	1.39679969894147e-05	0.000133599399109546	9.72799696601975e-05	CTLA4/MNDA/INPP5D/BTK/CD300A	5
BP	GO:0032695	negative regulation of interleukin-12 production	5/363	16/17381	1.39679969894147e-05	0.000133599399109546	9.72799696601975e-05	LILRB1/JAK3/CMKLR1/TIGIT/ACP5	5
BP	GO:1905523	positive regulation of macrophage migration	5/363	16/17381	1.39679969894147e-05	0.000133599399109546	9.72799696601975e-05	C3AR1/CSF1/CCL5/CMKLR1/C5AR1	5
BP	GO:0045637	regulation of myeloid cell differentiation	17/363	242/17381	1.39969820423702e-05	0.000133599399109546	9.72799696601975e-05	SPI1/GPR171/LILRB1/CD74/EVI2B/INPP5D/CCR1/PTK2B/CSF1/TYROBP/TLR4/CD4/NCKAP1L/CCL3/ETS1/C1QC/LILRB4	17
BP	GO:0007596	blood coagulation	21/363	348/17381	1.45953843564855e-05	0.000138865989180875	0.000101114820159274	WAS/RAC2/DOCK8/FERMT3/SERPING1/LCP2/PTPN6/VAV1/PIK3CD/GNG2/LCK/TLR4/APOE/PIK3R5/FCER1G/CD40/MICAL1/RAB27A/RHOG/PLCG2/IRF1	21
BP	GO:0016064	immunoglobulin mediated immune response	15/363	195/17381	1.54402222198549e-05	0.000146436247677478	0.000106627079359374	CD74/SERPING1/POU2F2/HLA-DQB1/BATF/PTPN6/INPP5D/FOXP3/BTK/C1QA/CD27/FCER1G/CD40/C1QC/C1QB	15
BP	GO:0032673	regulation of interleukin-4 production	6/363	27/17381	1.62602093582761e-05	0.00015372350307602	0.000111933270770422	HAVCR2/FOXP3/CD3E/HLA-E/CD86/SASH3	6
BP	GO:0042088	T-helper 1 type immune response	7/363	40/17381	1.68406100667675e-05	0.000157708606222747	0.000114835010716786	IL18BP/EBI3/HAVCR2/TLR4/JAK3/IL12RB1/SLC11A1	7
BP	GO:0098760	response to interleukin-7	7/363	40/17381	1.68406100667675e-05	0.000157708606222747	0.000114835010716786	BTK/PTK2B/IL7R/LCK/SOCS1/JAK3/IL2RG	7
BP	GO:0098761	cellular response to interleukin-7	7/363	40/17381	1.68406100667675e-05	0.000157708606222747	0.000114835010716786	BTK/PTK2B/IL7R/LCK/SOCS1/JAK3/IL2RG	7
BP	GO:0006816	calcium ion transport	23/363	408/17381	1.71708865291702e-05	0.000160297492425921	0.000116720099818811	MCOLN2/CXCL9/LILRB1/LILRB2/PTPRC/CLIC2/PTPN6/CCR1/PTK2B/CXCL11/CXCL10/LCK/CD4/CCR7/IL16/CCL3/TRPV2/CORO1A/CCL5/CCR5/TRPM2/CCL4/PLCG2	23
BP	GO:0050817	coagulation	21/363	354/17381	1.88479728719222e-05	0.000175403947539326	0.000127719816171578	WAS/RAC2/DOCK8/FERMT3/SERPING1/LCP2/PTPN6/VAV1/PIK3CD/GNG2/LCK/TLR4/APOE/PIK3R5/FCER1G/CD40/MICAL1/RAB27A/RHOG/PLCG2/IRF1	21
BP	GO:0046637	regulation of alpha-beta T cell differentiation	8/363	56/17381	1.98460797179952e-05	0.000184117213084704	0.000134064352251419	ZAP70/FOXP3/NCKAP1L/JAK3/IL12RB1/ZNF683/CD86/SASH3	8
BP	GO:0071347	cellular response to interleukin-1	10/363	92/17381	2.19904336287796e-05	0.000203377364430142	0.000148088569059451	CCL4L1/CCL3L1/CCL3L3/CCL13/CCL3/CD40/XCL2/CCL5/CCL4/CCL18	10
BP	GO:0050690	regulation of defense response to virus by virus	6/363	29/17381	2.51890082589546e-05	0.00023152119319496	0.000168581406801321	DOCK2/CD247/HCK/ELMO1/LCK/CD4	6
BP	GO:0090023	positive regulation of neutrophil chemotaxis	6/363	29/17381	2.51890082589546e-05	0.00023152119319496	0.000168581406801321	RAC2/CD74/C3AR1/CCR7/NCKAP1L/C5AR1	6
BP	GO:0035710	CD4-positive, alpha-beta T cell activation	9/363	75/17381	2.55261735365353e-05	0.000233898291667084	0.000170312283353078	BATF/FOXP3/GPR183/NCKAP1L/SLAMF6/JAK3/IL12RB1/CD86/SASH3	9
BP	GO:0002313	mature B cell differentiation involved in immune response	5/363	18/17381	2.64708963752834e-05	0.000239605864454693	0.00017446823398843	DOCK10/PTK2B/GPR183/MFNG/PLCG2	5
BP	GO:0031342	negative regulation of cell killing	5/363	18/17381	2.64708963752834e-05	0.000239605864454693	0.00017446823398843	LILRB1/PTPRC/HAVCR2/HLA-E/IL7R	5
BP	GO:0045076	regulation of interleukin-2 biosynthetic process	5/363	18/17381	2.64708963752834e-05	0.000239605864454693	0.00017446823398843	LAG3/FOXP3/CD3E/CD4/CD86	5
BP	GO:0072643	interferon-gamma secretion	5/363	18/17381	2.64708963752834e-05	0.000239605864454693	0.00017446823398843	BTN3A2/LILRB1/CD2/BTN3A1/RASGRP1	5
BP	GO:0002437	inflammatory response to antigenic stimulus	7/363	43/17381	2.75832319739275e-05	0.000248165754738236	0.000180701090368232	SPN/BTK/RASGRP1/CCR7/FCER1G/IL2RA/CD6	7
BP	GO:0019835	cytolysis	7/363	43/17381	2.75832319739275e-05	0.000248165754738236	0.000180701090368232	LYZ/LILRB1/GZMH/GZMA/GZMM/PRF1/GZMB	7
BP	GO:0051056	regulation of small GTPase mediated signal transduction	19/363	309/17381	2.88276159718541e-05	0.000258580242060788	0.000188284365573936	RAC2/FGD2/PREX1/ARHGAP45/ARHGAP25/ARHGEF6/TAGAP/VAV1/GMIP/ARHGAP9/FGD3/CSF1/RASGRP1/ARHGDIB/RASAL3/APOE/ARHGAP30/RHOG/CYTH4	19
BP	GO:0034121	regulation of toll-like receptor signaling pathway	8/363	59/17381	2.93389770083325e-05	0.000262376797389833	0.000191048815037664	TLR2/CD300LF/CD14/CD300A/TLR4/NR1H3/LY96/IRF1	8
BP	GO:0001913	T cell mediated cytotoxicity	6/363	30/17381	3.09360540056998e-05	0.000274189192943375	0.000199649972593176	LILRB1/PTPRC/HLA-E/IL7R/IL12RB1/RAB27A	6
BP	GO:0032733	positive regulation of interleukin-10 production	6/363	30/17381	3.09360540056998e-05	0.000274189192943375	0.000199649972593176	TLR2/TLR4/FCER1G/TIGIT/CD274/SASH3	6
BP	GO:0070229	negative regulation of lymphocyte apoptotic process	6/363	30/17381	3.09360540056998e-05	0.000274189192943375	0.000199649972593176	CD74/DOCK8/IDO1/CD27/JAK3/CCL5	6
BP	GO:0002886	regulation of myeloid leukocyte mediated immunity	7/363	44/17381	3.22190095364651e-05	0.00028387044496921	0.000206699344892925	RAC2/ITGAM/FGR/ITGB2/BTK/CD300A/FCER1G	7
BP	GO:0031343	positive regulation of cell killing	7/363	44/17381	3.22190095364651e-05	0.00028387044496921	0.000206699344892925	LAG3/VAV1/PRF1/RASGRP1/HLA-E/SLAMF6/IL12RB1	7
BP	GO:0042108	positive regulation of cytokine biosynthetic process	8/363	60/17381	3.32440255818759e-05	0.000292037487264975	0.000212646150283075	EBI3/CYBB/SPN/CD3E/TLR4/CD4/CD86/IRF1	8
BP	GO:0070838	divalent metal ion transport	24/363	456/17381	3.4403187679732e-05	0.000301331449736005	0.000219413518948136	MCOLN2/CXCL9/LILRB1/LILRB2/PTPRC/CLIC2/PTPN6/CCR1/PTK2B/CXCL11/CXCL10/LCK/CD4/CCR7/IL16/CCL3/TRPV2/CORO1A/CCL5/CCR5/TRPM2/CCL4/SLC11A1/PLCG2	24
BP	GO:0042590	antigen processing and presentation of exogenous peptide antigen via MHC class I	9/363	78/17381	3.50825367836305e-05	0.000304428585037996	0.000221668687984968	PSMB10/PSME2/NCF4/CYBB/HLA-E/FCER1G/PSMB9/PSME1/IFI30	9
BP	GO:0002710	negative regulation of T cell mediated immunity	5/363	19/17381	3.53116838901343e-05	0.000304428585037996	0.000221668687984968	LILRB1/PTPRC/FOXP3/SPN/IL7R	5
BP	GO:0046641	positive regulation of alpha-beta T cell proliferation	5/363	19/17381	3.53116838901343e-05	0.000304428585037996	0.000221668687984968	ZAP70/EBI3/CD3E/HLA-E/RASAL3	5
BP	GO:0070233	negative regulation of T cell apoptotic process	5/363	19/17381	3.53116838901343e-05	0.000304428585037996	0.000221668687984968	DOCK8/IDO1/CD27/JAK3/CCL5	5
BP	GO:0090026	positive regulation of monocyte chemotaxis	5/363	19/17381	3.53116838901343e-05	0.000304428585037996	0.000221668687984968	AIF1/CCR1/CXCL10/PLA2G7/CCL5	5
BP	GO:0002377	immunoglobulin production	12/363	139/17381	3.5462406402688e-05	0.000304428585037996	0.000221668687984968	POU2F2/PTPRC/HLA-DQB1/BATF/FOXP3/BTK/HLA-E/IL7R/TNFRSF4/CD40/TNFSF13B/SASH3	12
BP	GO:0002524	hypersensitivity	4/363	10/17381	3.55745962368108e-05	0.000304428585037996	0.000221668687984968	SPN/BTK/CCR7/FCER1G	4
BP	GO:0045059	positive thymic T cell selection	4/363	10/17381	3.55745962368108e-05	0.000304428585037996	0.000221668687984968	ZAP70/DOCK2/CD74/CD3D	4
BP	GO:2000021	regulation of ion homeostasis	15/363	210/17381	3.68423160039834e-05	0.000314373687850609	0.000228910182380353	CXCL9/PTPRC/CLIC2/PTPN6/PTK2B/CXCL11/CXCL10/LCK/CD4/CCR7/CCL3/CORO1A/CCR5/TRPM2/PLCG2	15
BP	GO:0048873	homeostasis of number of cells within a tissue	6/363	31/17381	3.76906130803483e-05	0.000320693273580792	0.000233511768257195	FLT3LG/CD7/CSF1/LIPA/CORO1A/SASH3	6
BP	GO:0072511	divalent inorganic cation transport	24/363	460/17381	3.95335269122773e-05	0.000335415507534934	0.000244231715217548	MCOLN2/CXCL9/LILRB1/LILRB2/PTPRC/CLIC2/PTPN6/CCR1/PTK2B/CXCL11/CXCL10/LCK/CD4/CCR7/IL16/CCL3/TRPV2/CORO1A/CCL5/CCR5/TRPM2/CCL4/SLC11A1/PLCG2	24
BP	GO:0002292	T cell differentiation involved in immune response	8/363	62/17381	4.236549623832e-05	0.000358421726698059	0.000260983619171469	BATF/FOXP3/GPR183/SLAMF6/FCER1G/JAK3/IL12RB1/CD86	8
BP	GO:0034142	toll-like receptor 4 signaling pathway	6/363	32/17381	4.55784137742531e-05	0.000382345116111903	0.000278403357672235	ITGAM/CD14/ITGB2/TLR4/NR1H3/LY96	6
BP	GO:0071624	positive regulation of granulocyte chemotaxis	6/363	32/17381	4.55784137742531e-05	0.000382345116111903	0.000278403357672235	RAC2/CD74/C3AR1/CCR7/NCKAP1L/C5AR1	6
BP	GO:1902624	positive regulation of neutrophil migration	6/363	32/17381	4.55784137742531e-05	0.000382345116111903	0.000278403357672235	RAC2/CD74/C3AR1/CCR7/NCKAP1L/C5AR1	6
BP	GO:0032703	negative regulation of interleukin-2 production	5/363	20/17381	4.62791080238669e-05	0.000387132538469313	0.000281889303752708	LAG3/HAVCR2/GBP1/FOXP3/VSIG4	5
BP	GO:0045670	regulation of osteoclast differentiation	8/363	63/17381	4.7655851354227e-05	0.000397532563957669	0.000289462048620692	LILRB1/INPP5D/CCR1/CSF1/TYROBP/TLR4/CCL3/LILRB4	8
BP	GO:0050798	activated T cell proliferation	7/363	47/17381	5.01110625915252e-05	0.000416845654741793	0.000303524813109503	PDCD1LG2/FOXP3/BTN3A1/IL12RB1/CD274/IL2RA/CD86	7
BP	GO:0032633	interleukin-4 production	6/363	33/17381	5.47345489352222e-05	0.000451069785340019	0.00032844500293395	HAVCR2/FOXP3/CD3E/HLA-E/CD86/SASH3	6
BP	GO:0032490	detection of molecule of bacterial origin	4/363	11/17381	5.49826501270741e-05	0.000451069785340019	0.00032844500293395	TLR2/TLR4/LY96/TREM2	4
BP	GO:0035747	natural killer cell chemotaxis	4/363	11/17381	5.49826501270741e-05	0.000451069785340019	0.00032844500293395	PIK3CD/CCL3/CCL5/CCL4	4
BP	GO:0070391	response to lipoteichoic acid	4/363	11/17381	5.49826501270741e-05	0.000451069785340019	0.00032844500293395	TLR2/CD14/TLR4/TREM2	4
BP	GO:0071223	cellular response to lipoteichoic acid	4/363	11/17381	5.49826501270741e-05	0.000451069785340019	0.00032844500293395	TLR2/CD14/TLR4/TREM2	4
BP	GO:0042094	interleukin-2 biosynthetic process	5/363	21/17381	5.97056900572935e-05	0.000484478324225123	0.000352771322294636	LAG3/FOXP3/CD3E/CD4/CD86	5
BP	GO:0048305	immunoglobulin secretion	5/363	21/17381	5.97056900572935e-05	0.000484478324225123	0.000352771322294636	POU2F2/HLA-E/TNFRSF4/CD40/TNFSF13B	5
BP	GO:0050855	regulation of B cell receptor signaling pathway	5/363	21/17381	5.97056900572935e-05	0.000484478324225123	0.000352771322294636	NFAM1/PTPN6/GCSAM/LPXN/CD300A	5
BP	GO:1901623	regulation of lymphocyte chemotaxis	5/363	21/17381	5.97056900572935e-05	0.000484478324225123	0.000352771322294636	PTK2B/CXCL10/CCL3/CCL5/CCL4	5
BP	GO:2000249	regulation of actin cytoskeleton reorganization	6/363	34/17381	6.53036397591149e-05	0.000528462606528924	0.000384798334965037	CSF1R/GMFG/HCK/PTK2B/ARHGDIB/TRPM2	6
BP	GO:1903556	negative regulation of tumor necrosis factor superfamily cytokine production	7/363	49/17381	6.60373739548719e-05	0.000532952031538235	0.000388067295241866	NLRC3/LILRB1/HAVCR2/FOXP3/TLR4/CD274/ACP5	7
BP	GO:0002438	acute inflammatory response to antigenic stimulus	5/363	22/17381	7.59494339661396e-05	0.000608003802019257	0.000442715998783949	SPN/BTK/CCR7/FCER1G/CD6	5
BP	GO:0002717	positive regulation of natural killer cell mediated immunity	5/363	22/17381	7.59494339661396e-05	0.000608003802019257	0.000442715998783949	LAG3/VAV1/RASGRP1/HLA-E/SLAMF6	5
BP	GO:0050858	negative regulation of antigen receptor-mediated signaling pathway	5/363	22/17381	7.59494339661396e-05	0.000608003802019257	0.000442715998783949	GBP1/PTPN6/LPXN/CD300A/LILRB4	5
BP	GO:0001912	positive regulation of leukocyte mediated cytotoxicity	6/363	35/17381	7.74399745826453e-05	0.000618274113423908	0.000450194292762098	LAG3/VAV1/RASGRP1/HLA-E/SLAMF6/IL12RB1	6
BP	GO:0002430	complement receptor mediated signaling pathway	4/363	12/17381	8.11171813015128e-05	0.000638581906193963	0.000464981346279582	FPR3/C3AR1/FPR1/C5AR1	4
BP	GO:0002716	negative regulation of natural killer cell mediated immunity	4/363	12/17381	8.11171813015128e-05	0.000638581906193963	0.000464981346279582	CD96/LILRB1/HAVCR2/HLA-E	4
BP	GO:0032823	regulation of natural killer cell differentiation	4/363	12/17381	8.11171813015128e-05	0.000638581906193963	0.000464981346279582	FLT3LG/RASGRP1/ZNF683/IL15	4
BP	GO:0045591	positive regulation of regulatory T cell differentiation	4/363	12/17381	8.11171813015128e-05	0.000638581906193963	0.000464981346279582	LILRB2/FOXP3/SOCS1/LILRB4	4
BP	GO:0070486	leukocyte aggregation	4/363	12/17381	8.11171813015128e-05	0.000638581906193963	0.000464981346279582	RAC2/ZAP70/STK10/SEMA4D	4
BP	GO:0051928	positive regulation of calcium ion transport	10/363	107/17381	8.12701620038657e-05	0.000638581906193963	0.000464981346279582	CXCL9/CCR1/CXCL11/CXCL10/CD4/CCL3/TRPV2/CCL5/CCL4/PLCG2	10
BP	GO:0050856	regulation of T cell receptor signaling pathway	6/363	36/17381	9.13076227072727e-05	0.000715563422163837	0.000521035187747872	GBP1/PTPN6/CD300A/LCK/CCR7/LILRB4	6
BP	GO:0001914	regulation of T cell mediated cytotoxicity	5/363	23/17381	9.53934546287304e-05	0.000741727696826003	0.000540086619582753	LILRB1/PTPRC/HLA-E/IL7R/IL12RB1	5
BP	GO:0002888	positive regulation of myeloid leukocyte mediated immunity	5/363	23/17381	9.53934546287304e-05	0.000741727696826003	0.000540086619582753	ITGAM/FGR/ITGB2/BTK/FCER1G	5
BP	GO:0032660	regulation of interleukin-17 production	5/363	23/17381	9.53934546287304e-05	0.000741727696826003	0.000540086619582753	FOXP3/TLR4/NCKAP1L/SLAMF6/IL15	5
BP	GO:0042093	T-helper cell differentiation	7/363	53/17381	0.000110318568324918	0.000855543480394806	0.000622961213676894	BATF/FOXP3/GPR183/SLAMF6/JAK3/IL12RB1/CD86	7
BP	GO:0042976	activation of Janus kinase activity	4/363	13/17381	0.00011524298975544	0.0008891026515329	0.000647397215424613	PTK2B/CD300A/SOCS1/CCL5	4
BP	GO:0045579	positive regulation of B cell differentiation	4/363	13/17381	0.00011524298975544	0.0008891026515329	0.000647397215424613	INPP5D/BTK/CD27/NCKAP1L	4
BP	GO:0071677	positive regulation of mononuclear cell migration	5/363	24/17381	0.000118445504279954	0.000909099772540473	0.000661958054304681	AIF1/CCR1/CXCL10/PLA2G7/CCL5	5
BP	GO:0090025	regulation of monocyte chemotaxis	5/363	24/17381	0.000118445504279954	0.000909099772540473	0.000661958054304681	AIF1/CCR1/CXCL10/PLA2G7/CCL5	5
BP	GO:0050730	regulation of peptidyl-tyrosine phosphorylation	15/363	233/17381	0.000119682426582202	0.000916232047202564	0.00066715139699455	CD74/PTPN6/SEMA4D/CSF1R/CD3E/ITGB2/PTK2B/SAMSN1/CD300A/CD4/SOCS1/CD40/CCL5/IL15/TREM2	15
BP	GO:0032715	negative regulation of interleukin-6 production	6/363	38/17381	0.000124942550162055	0.000951608476681844	0.000692910629516312	NLRC3/HAVCR2/INPP5D/FOXP3/TLR4/NCKAP1L	6
BP	GO:0033003	regulation of mast cell activation	6/363	38/17381	0.000124942550162055	0.000951608476681844	0.000692910629516312	RAC2/CD300LF/MILR1/FGR/CD300A/FCER1G	6
BP	GO:0001894	tissue homeostasis	14/363	208/17381	0.000125840946507646	0.000956005966070839	0.000696112647169039	LYZ/RAC2/FLT3LG/CD7/CSF1R/INPP5D/CD38/PTK2B/CSF1/LIPA/TLR4/CORO1A/SASH3/ACP5	14
BP	GO:0050714	positive regulation of protein secretion	15/363	235/17381	0.00013156255375499	0.000996929478581072	0.000725910970229758	CLEC5A/TLR2/HAVCR2/CD2/FGR/CSF1R/CD38/CD14/RASGRP1/HLA-E/TLR4/CASP1/CCL3/TNFRSF4/CD274	15
BP	GO:0002294	CD4-positive, alpha-beta T cell differentiation involved in immune response	7/363	55/17381	0.000140134480628096	0.0010591890439352	0.000771245071049633	BATF/FOXP3/GPR183/SLAMF6/JAK3/IL12RB1/CD86	7
BP	GO:0008154	actin polymerization or depolymerization	13/363	185/17381	0.000142279855105782	0.00107268204684815	0.00078106995740949	WAS/PREX1/WIPF1/GMFG/HCK/AIF1/PTK2B/EVL/CCR7/NCKAP1L/CORO1A/MICAL1/CORO7	13
BP	GO:0038111	interleukin-7-mediated signaling pathway	6/363	39/17381	0.000145087550942543	0.00109108769370427	0.000794471969541834	PTK2B/IL7R/LCK/SOCS1/JAK3/IL2RG	6
BP	GO:0001562	response to protozoan	5/363	25/17381	0.000145537406706952	0.00109171384678414	0.000794927900878485	IRF8/BATF/SPN/CD40/SLC11A1	5
BP	GO:0002474	antigen processing and presentation of peptide antigen via MHC class I	9/363	94/17381	0.000152731406021744	0.0011427993144039	0.000832125618632087	PSMB10/PSME2/NCF4/CYBB/HLA-E/FCER1G/PSMB9/PSME1/IFI30	9
BP	GO:0002287	alpha-beta T cell activation involved in immune response	7/363	56/17381	0.000157318537900967	0.0011712365146727	0.000852832073884191	BATF/FOXP3/GPR183/SLAMF6/JAK3/IL12RB1/CD86	7
BP	GO:0002293	alpha-beta T cell differentiation involved in immune response	7/363	56/17381	0.000157318537900967	0.0011712365146727	0.000852832073884191	BATF/FOXP3/GPR183/SLAMF6/JAK3/IL12RB1/CD86	7
BP	GO:0002864	regulation of acute inflammatory response to antigenic stimulus	4/363	14/17381	0.000158689537359695	0.00117556577675913	0.000855984412047583	SPN/BTK/CCR7/FCER1G	4
BP	GO:0070234	positive regulation of T cell apoptotic process	4/363	14/17381	0.000158689537359695	0.00117556577675913	0.000855984412047583	PDCD1/IDO1/CCL5/CD274	4
BP	GO:0043029	T cell homeostasis	6/363	40/17381	0.000167719364038267	0.00123630758937119	0.000900213366125146	SIT1/FOXP3/NCKAP1L/JAK3/CORO1A/IL2RA	6
BP	GO:0046638	positive regulation of alpha-beta T cell differentiation	6/363	40/17381	0.000167719364038267	0.00123630758937119	0.000900213366125146	ZAP70/FOXP3/NCKAP1L/IL12RB1/CD86/SASH3	6
BP	GO:0032620	interleukin-17 production	5/363	26/17381	0.000177124408145599	0.00129920317107782	0.000946010580191688	FOXP3/TLR4/NCKAP1L/SLAMF6/IL15	5
BP	GO:0045671	negative regulation of osteoclast differentiation	5/363	26/17381	0.000177124408145599	0.00129920317107782	0.000946010580191688	LILRB1/INPP5D/TLR4/CCL3/LILRB4	5
BP	GO:1903532	positive regulation of secretion by cell	19/363	355/17381	0.000181589580632377	0.00132868248433223	0.000967475846638294	CLEC5A/TLR2/ITGAM/HAVCR2/CD2/FGR/CSF1R/CD38/CD14/ITGB2/RASGRP1/HLA-E/TLR4/CASP1/CCL3/FCER1G/TNFRSF4/CD274/RAB27A	19
BP	GO:0046718	viral entry into host cell	10/363	118/17381	0.000184109074710935	0.00134053013322534	0.000976102673798807	CLEC5A/CD74/SELPLG/ITGB7/MRC1/CD4/TNFRSF4/CCR5/CD86/CXCR4	10
BP	GO:0050728	negative regulation of inflammatory response	10/363	118/17381	0.000184109074710935	0.00134053013322534	0.000976102673798807	NLRC3/TNFRSF1B/FOXP3/SPN/TNFAIP8L2/APOE/ETS1/NR1H3/IL2RA/ACP5	10
BP	GO:0043370	regulation of CD4-positive, alpha-beta T cell differentiation	6/363	41/17381	0.000193051810749549	0.00140221534734672	0.00102101856262919	FOXP3/NCKAP1L/JAK3/IL12RB1/CD86/SASH3	6
BP	GO:0072677	eosinophil migration	4/363	15/17381	0.000212842106459631	0.00154080460532801	0.00112193188186197	CD300A/CCL13/CCL3/CCL5	4
BP	GO:0032814	regulation of natural killer cell activation	5/363	27/17381	0.000213684453324537	0.00154080460532801	0.00112193188186197	FLT3LG/HAVCR2/RASGRP1/ZNF683/IL15	5
BP	GO:0043372	positive regulation of CD4-positive, alpha-beta T cell differentiation	5/363	27/17381	0.000213684453324537	0.00154080460532801	0.00112193188186197	FOXP3/NCKAP1L/IL12RB1/CD86/SASH3	5
BP	GO:0043901	negative regulation of multi-organism process	12/363	168/17381	0.000219010686206556	0.00157539570899305	0.00114711928193619	IRF8/APOBEC3C/HAVCR2/CARD16/APOBEC3D/ARHGDIB/APOBEC3G/CCL3/APOBEC3H/CCL5/IL2RA/CCL4	12
BP	GO:0046006	regulation of activated T cell proliferation	6/363	43/17381	0.000252723599983108	0.00181352019457758	0.00132050885469931	PDCD1LG2/FOXP3/IL12RB1/CD274/IL2RA/CD86	6
BP	GO:0001782	B cell homeostasis	5/363	28/17381	0.000255717394614235	0.00183059231048363	0.00133293986059039	DOCK10/CD74/FOXP3/NCKAP1L/TNFSF13B	5
BP	GO:0061515	myeloid cell development	7/363	61/17381	0.000270677444130746	0.00193303939717353	0.00140753637488158	LILRB1/TLR2/EVI2B/PTPN6/TYROBP/FLI1/NCKAP1L	7
BP	GO:0033209	tumor necrosis factor-mediated signaling pathway	12/363	172/17381	0.000272264910883851	0.00193972465218208	0.00141240422165886	TNFRSF1B/PSMB10/PSME2/CARD16/PTK2B/CD27/CASP1/TNFRSF4/CD40/TNFSF13B/PSMB9/PSME1	12
BP	GO:0036037	CD8-positive, alpha-beta T cell activation	4/363	16/17381	0.000279133476283036	0.00197918926754972	0.00144114025349137	LILRB1/HLA-E/NCKAP1L/IRF1	4
BP	GO:1900017	positive regulation of cytokine production involved in inflammatory response	4/363	16/17381	0.000279133476283036	0.00197918926754972	0.00144114025349137	GBP5/GPSM3/TLR4/CD6	4
BP	GO:0043300	regulation of leukocyte degranulation	6/363	44/17381	0.000287540114264157	0.00203395358736023	0.00148101671554985	RAC2/ITGAM/FGR/ITGB2/CD300A/FCER1G	6
BP	GO:0002831	regulation of response to biotic stimulus	10/363	125/17381	0.000294643207871259	0.00207925941478817	0.00151400600702119	LY86/LILRB1/HAVCR2/CARD16/SPN/APOBEC3G/IL12RB1/IL2RA/IL15/LY96	10
BP	GO:2000108	positive regulation of leukocyte apoptotic process	5/363	29/17381	0.000303744141771584	0.00213841620377252	0.00155708083127899	PDCD1/IDO1/PIK3CD/CCL5/CD274	5
BP	GO:0002793	positive regulation of peptide secretion	15/363	254/17381	0.000306102285048453	0.00214993538885446	0.00156546848857948	CLEC5A/TLR2/HAVCR2/CD2/FGR/CSF1R/CD38/CD14/RASGRP1/HLA-E/TLR4/CASP1/CCL3/TNFRSF4/CD274	15
BP	GO:0014065	phosphatidylinositol 3-kinase signaling	10/363	126/17381	0.000314221679194599	0.00220176978974474	0.0016032115396678	NLRC3/HCST/PPP1R16B/FGR/PTPN6/SEMA4D/PIK3CD/RASGRP1/PIK3R5/CCL5	10
BP	GO:0060627	regulation of vesicle-mediated transport	22/363	465/17381	0.00033016611288667	0.00230806263891198	0.00168060833344833	RAC2/LILRB1/DOCK2/TLR2/ITGAM/APOC1/CD300LF/FGR/HCK/CD14/TBC1D10C/ITGB2/CD300A/NCKAP1L/APOE/FCER1G/CORO1A/MICAL1/NR1H3/RAB27A/SLC11A1/PLCG2	22
BP	GO:0019058	viral life cycle	17/363	313/17381	0.000332015027594213	0.00231555211282334	0.00168606176961439	CLEC5A/APOBEC3C/CD74/SELPLG/CXCR6/APOBEC3D/ITGB7/MRC1/APOBEC3G/CD4/APOE/TNFRSF4/APOBEC3H/CCL5/CCR5/CD86/CXCR4	17
BP	GO:0032612	interleukin-1 production	8/363	83/17381	0.000338034425864361	0.00235202457996277	0.00171261907840773	GBP5/HAVCR2/CARD16/TLR4/CASP1/CCR7/CCL3/ACP5	8
BP	GO:0009164	nucleoside catabolic process	5/363	30/17381	0.000358305759324761	0.00248653369675989	0.00181056145605506	TYMP/APOBEC3C/ADA2/APOBEC3G/APOBEC3H	5
BP	GO:0043373	CD4-positive, alpha-beta T cell lineage commitment	4/363	17/17381	0.000359036094562375	0.00248653369675989	0.00181056145605506	BATF/FOXP3/SLAMF6/IL12RB1	4
BP	GO:0002762	negative regulation of myeloid leukocyte differentiation	6/363	46/17381	0.000368400401343417	0.00253370991963209	0.00184491266990991	LILRB1/INPP5D/TLR4/CCL3/C1QC/LILRB4	6
BP	GO:0050702	interleukin-1 beta secretion	6/363	46/17381	0.000368400401343417	0.00253370991963209	0.00184491266990991	GBP5/CARD16/TLR4/CASP1/CCR7/CCL3	6
BP	GO:0050766	positive regulation of phagocytosis	6/363	46/17381	0.000368400401343417	0.00253370991963209	0.00184491266990991	DOCK2/CD300LF/NCKAP1L/FCER1G/RAB27A/SLC11A1	6
BP	GO:0048015	phosphatidylinositol-mediated signaling	11/363	153/17381	0.000376207868822577	0.00258144477731252	0.00187967065189064	NLRC3/HCST/PPP1R16B/FGR/PTPN6/SEMA4D/CSF1R/PIK3CD/RASGRP1/PIK3R5/CCL5	11
BP	GO:0006801	superoxide metabolic process	7/363	65/17381	0.00040222188028255	0.00275360174593433	0.00200502619088216	NRROS/PREX1/ITGAM/CYBB/NCF1C/ITGB2/ACP5	7
BP	GO:0032720	negative regulation of tumor necrosis factor production	6/363	47/17381	0.000414979328965646	0.00283270792378469	0.00206262709801579	NLRC3/LILRB1/HAVCR2/FOXP3/TLR4/ACP5	6
BP	GO:0042742	defense response to bacterium	16/363	290/17381	0.000415679436767599	0.00283270792378469	0.00206262709801579	LYZ/IRF8/TLR2/STAB1/HAVCR2/FGR/GNLY/SPN/RNASE6/HLA-E/TLR4/CD4/FCER1G/C5AR1/SLC11A1/ACP5	16
BP	GO:0071353	cellular response to interleukin-4	5/363	31/17381	0.000419962518217917	0.00284885735592928	0.00207438625471504	CD300LF/MRC1/JAK3/CORO1A/IL2RG	5
BP	GO:2000516	positive regulation of CD4-positive, alpha-beta T cell activation	5/363	31/17381	0.000419962518217917	0.00284885735592928	0.00207438625471504	FOXP3/NCKAP1L/IL12RB1/CD86/SASH3	5
BP	GO:0045639	positive regulation of myeloid cell differentiation	8/363	86/17381	0.000430784822313955	0.00291563000193399	0.0021230065405903	CD74/EVI2B/INPP5D/CCR1/CSF1/CD4/NCKAP1L/ETS1	8
BP	GO:0048017	inositol lipid-mediated signaling	11/363	156/17381	0.000443908198931248	0.00299763858598018	0.00218272082539294	NLRC3/HCST/PPP1R16B/FGR/PTPN6/SEMA4D/CSF1R/PIK3CD/RASGRP1/PIK3R5/CCL5	11
BP	GO:0002363	alpha-beta T cell lineage commitment	4/363	18/17381	0.000454054722615829	0.00303178243038103	0.00220758255508286	BATF/FOXP3/SLAMF6/IL12RB1	4
BP	GO:0030502	negative regulation of bone mineralization	4/363	18/17381	0.000454054722615829	0.00303178243038103	0.00220758255508286	SRGN/CCR1/PTK2B/CCL3	4
BP	GO:0045655	regulation of monocyte differentiation	4/363	18/17381	0.000454054722615829	0.00303178243038103	0.00220758255508286	CD74/INPP5D/CSF1/CD4	4
BP	GO:0097242	amyloid-beta clearance	4/363	18/17381	0.000454054722615829	0.00303178243038103	0.00220758255508286	ITGAM/MSR1/ITGB2/APOE	4
BP	GO:0098581	detection of external biotic stimulus	4/363	18/17381	0.000454054722615829	0.00303178243038103	0.00220758255508286	TLR2/TLR4/LY96/TREM2	4
BP	GO:0030041	actin filament polymerization	11/363	157/17381	0.000468626966507543	0.00312208301176614	0.00227333463088553	WAS/PREX1/GMFG/HCK/AIF1/PTK2B/EVL/CCR7/NCKAP1L/CORO1A/CORO7	11
BP	GO:0045638	negative regulation of myeloid cell differentiation	8/363	88/17381	0.000503372551614778	0.00334607914890359	0.00243643669249634	GPR171/LILRB1/INPP5D/PTK2B/TLR4/CCL3/C1QC/LILRB4	8
BP	GO:0030260	entry into host cell	10/363	134/17381	0.00051355065347988	0.00338352620810416	0.00246370364734176	CLEC5A/CD74/SELPLG/ITGB7/MRC1/CD4/TNFRSF4/CCR5/CD86/CXCR4	10
BP	GO:0044409	entry into host	10/363	134/17381	0.00051355065347988	0.00338352620810416	0.00246370364734176	CLEC5A/CD74/SELPLG/ITGB7/MRC1/CD4/TNFRSF4/CCR5/CD86/CXCR4	10
BP	GO:0051806	entry into cell of other organism involved in symbiotic interaction	10/363	134/17381	0.00051355065347988	0.00338352620810416	0.00246370364734176	CLEC5A/CD74/SELPLG/ITGB7/MRC1/CD4/TNFRSF4/CCR5/CD86/CXCR4	10
BP	GO:0051828	entry into other organism involved in symbiotic interaction	10/363	134/17381	0.00051355065347988	0.00338352620810416	0.00246370364734176	CLEC5A/CD74/SELPLG/ITGB7/MRC1/CD4/TNFRSF4/CCR5/CD86/CXCR4	10
BP	GO:0051047	positive regulation of secretion	19/363	386/17381	0.000516198684944741	0.00339346508557492	0.00247094060877464	CLEC5A/TLR2/ITGAM/HAVCR2/CD2/FGR/CSF1R/CD38/CD14/ITGB2/RASGRP1/HLA-E/TLR4/CASP1/CCL3/FCER1G/TNFRSF4/CD274/RAB27A	19
BP	GO:0002381	immunoglobulin production involved in immunoglobulin mediated immune response	6/363	49/17381	0.000521842757737941	0.00340799941347278	0.00248152373254884	POU2F2/HLA-DQB1/BATF/FOXP3/BTK/CD40	6
BP	GO:0045806	negative regulation of endocytosis	6/363	49/17381	0.000521842757737941	0.00340799941347278	0.00248152373254884	LILRB1/TLR2/APOC1/CD300LF/CD300A/NR1H3	6
BP	GO:2000514	regulation of CD4-positive, alpha-beta T cell activation	6/363	49/17381	0.000521842757737941	0.00340799941347278	0.00248152373254884	FOXP3/NCKAP1L/JAK3/IL12RB1/CD86/SASH3	6
BP	GO:0010959	regulation of metal ion transport	18/363	356/17381	0.000526573569151401	0.00343136999766493	0.00249854094771827	CXCL9/LILRB1/KCNAB2/LILRB2/CLIC2/PTPN6/CCR1/PTK2B/CXCL11/CXCL10/CD4/IL16/CCL3/TRPV2/CORO1A/CCL5/CCL4/PLCG2	18
BP	GO:0032675	regulation of interleukin-6 production	9/363	111/17381	0.000532275773670743	0.00346095470303815	0.00252008295509476	NLRC3/TLR2/LILRB2/HAVCR2/INPP5D/FOXP3/TLR4/NCKAP1L/FCER1G	9
BP	GO:0010528	regulation of transposition	4/363	19/17381	0.00056571953294268	0.00362276010118321	0.00263790103157803	APOBEC3C/APOBEC3D/APOBEC3G/APOBEC3H	4
BP	GO:0010529	negative regulation of transposition	4/363	19/17381	0.00056571953294268	0.00362276010118321	0.00263790103157803	APOBEC3C/APOBEC3D/APOBEC3G/APOBEC3H	4
BP	GO:0042454	ribonucleoside catabolic process	4/363	19/17381	0.00056571953294268	0.00362276010118321	0.00263790103157803	APOBEC3C/ADA2/APOBEC3G/APOBEC3H	4
BP	GO:0042533	tumor necrosis factor biosynthetic process	4/363	19/17381	0.00056571953294268	0.00362276010118321	0.00263790103157803	LILRB1/CYBB/SPN/TLR4	4
BP	GO:0042534	regulation of tumor necrosis factor biosynthetic process	4/363	19/17381	0.00056571953294268	0.00362276010118321	0.00263790103157803	LILRB1/CYBB/SPN/TLR4	4
BP	GO:0070230	positive regulation of lymphocyte apoptotic process	4/363	19/17381	0.00056571953294268	0.00362276010118321	0.00263790103157803	PDCD1/IDO1/CCL5/CD274	4
BP	GO:0030224	monocyte differentiation	5/363	33/17381	0.000566892614893008	0.00362276010118321	0.00263790103157803	CD74/CSF1R/INPP5D/CSF1/CD4	5
BP	GO:1903131	mononuclear cell differentiation	5/363	33/17381	0.000566892614893008	0.00362276010118321	0.00263790103157803	CD74/CSF1R/INPP5D/CSF1/CD4	5
BP	GO:0007249	I-kappaB kinase/NF-kappaB signaling	15/363	270/17381	0.000581607279229964	0.00370883614035724	0.0027005770206553	NLRC3/TLR2/CD74/CARD16/CD14/BTK/S100B/CD27/TLR4/CASP1/CD4/CCR7/CD40/APOL3/LY96	15
BP	GO:0030838	positive regulation of actin filament polymerization	8/363	91/17381	0.000630547460304472	0.00400377470530217	0.00291533558125286	WAS/GMFG/HCK/PTK2B/EVL/CCR7/NCKAP1L/CORO1A	8
BP	GO:0050830	defense response to Gram-positive bacterium	8/363	91/17381	0.000630547460304472	0.00400377470530217	0.00291533558125286	LYZ/TLR2/HAVCR2/FGR/RNASE6/HLA-E/C5AR1/ACP5	8
BP	GO:0032611	interleukin-1 beta production	7/363	70/17381	0.00063362280083409	0.0040147419167743	0.0029233213207575	GBP5/CARD16/TLR4/CASP1/CCR7/CCL3/ACP5	7
BP	GO:0070670	response to interleukin-4	5/363	34/17381	0.000653373472674714	0.00412234364751123	0.00300167117241283	CD300LF/MRC1/JAK3/CORO1A/IL2RG	5
BP	GO:1900015	regulation of cytokine production involved in inflammatory response	5/363	34/17381	0.000653373472674714	0.00412234364751123	0.00300167117241283	GBP5/NLRC3/GPSM3/TLR4/CD6	5
BP	GO:0009988	cell-cell recognition	7/363	71/17381	0.000690537946503864	0.00434761523189959	0.00316570194680752	DOCK2/DOCK8/HAVCR2/PRF1/CCR7/HVCN1/CD6	7
BP	GO:0045954	positive regulation of natural killer cell mediated cytotoxicity	4/363	20/17381	0.000695579639172384	0.00436091824306392	0.00317538849129111	LAG3/VAV1/RASGRP1/SLAMF6	4
BP	GO:0070168	negative regulation of biomineral tissue development	4/363	20/17381	0.000695579639172384	0.00436091824306392	0.00317538849129111	SRGN/CCR1/PTK2B/CCL3	4
BP	GO:0001959	regulation of cytokine-mediated signaling pathway	11/363	165/17381	0.000711066907417586	0.00444864968548229	0.00323926985687799	CD74/PTPRC/CD300LF/CARD16/PTPN6/CSF1/CASP1/SOCS1/CCL5/NR1H3/TREM2	11
BP	GO:0070588	calcium ion transmembrane transport	16/363	305/17381	0.000717803908560378	0.00448138373101217	0.00326310504608712	MCOLN2/CXCL9/PTPRC/CLIC2/PTPN6/PTK2B/CXCL11/CXCL10/LCK/CCR7/CCL3/TRPV2/CORO1A/CCR5/TRPM2/PLCG2	16
BP	GO:0050701	interleukin-1 secretion	6/363	52/17381	0.000720896636883219	0.00449127653690005	0.00327030846064618	GBP5/CARD16/TLR4/CASP1/CCR7/CCL3	6
BP	GO:0034122	negative regulation of toll-like receptor signaling pathway	5/363	35/17381	0.000749362389023392	0.00465887514511829	0.00339234484427687	CD300LF/CD14/CD300A/TLR4/LY96	5
BP	GO:0032722	positive regulation of chemokine production	6/363	53/17381	0.000798842773294917	0.00494630091365195	0.00360163298650561	MCOLN2/TLR2/CD74/HAVCR2/CSF1R/TLR4	6
BP	GO:0022604	regulation of cell morphogenesis	20/363	432/17381	0.000798915627759096	0.00494630091365195	0.00360163298650561	PLXNC1/FGD2/PREX1/GBP1/FGR/LST1/SEMA4D/CSF1R/HCK/FMNL1/ITGB2/FGD3/PTK2B/S100B/CCL13/CCL3/TRPV2/APOE/CORO1A/PLEKHO1	20
BP	GO:0032652	regulation of interleukin-1 production	7/363	73/17381	0.000816487780900089	0.00504460707784329	0.00367321430149418	HAVCR2/CARD16/TLR4/CASP1/CCR7/CCL3/ACP5	7
BP	GO:0009595	detection of biotic stimulus	4/363	21/17381	0.00084519703896417	0.00514938725040082	0.00374950964470174	TLR2/TLR4/LY96/TREM2	4
BP	GO:0043369	CD4-positive or CD8-positive, alpha-beta T cell lineage commitment	4/363	21/17381	0.00084519703896417	0.00514938725040082	0.00374950964470174	BATF/FOXP3/SLAMF6/IL12RB1	4
BP	GO:0046135	pyrimidine nucleoside catabolic process	4/363	21/17381	0.00084519703896417	0.00514938725040082	0.00374950964470174	TYMP/APOBEC3C/APOBEC3G/APOBEC3H	4
BP	GO:0050857	positive regulation of antigen receptor-mediated signaling pathway	4/363	21/17381	0.00084519703896417	0.00514938725040082	0.00374950964470174	NFAM1/PTPRC/LCK/CCR7	4
BP	GO:0072539	T-helper 17 cell differentiation	4/363	21/17381	0.00084519703896417	0.00514938725040082	0.00374950964470174	BATF/FOXP3/SLAMF6/IL12RB1	4
BP	GO:1901739	regulation of myoblast fusion	4/363	21/17381	0.00084519703896417	0.00514938725040082	0.00374950964470174	CXCL9/FLT3LG/CXCL10/CD53	4
BP	GO:0072593	reactive oxygen species metabolic process	14/363	251/17381	0.000845550827886501	0.00514938725040082	0.00374950964470174	RAC2/NRROS/TLR2/PREX1/ITGAM/VAV1/CYBB/AIF1/NCF1C/ITGB2/PTK2B/TLR4/RAB27A/ACP5	14
BP	GO:0045807	positive regulation of endocytosis	9/363	119/17381	0.000880988974729047	0.00535425544233286	0.00389868375497709	DOCK2/CD300LF/CD14/NCKAP1L/APOE/FCER1G/RAB27A/SLC11A1/PLCG2	9
BP	GO:0032635	interleukin-6 production	9/363	120/17381	0.000935283284666805	0.00567265503408909	0.00413052538624422	NLRC3/TLR2/LILRB2/HAVCR2/INPP5D/FOXP3/TLR4/NCKAP1L/FCER1G	9
BP	GO:0002479	antigen processing and presentation of exogenous peptide antigen via MHC class I, TAP-dependent	7/363	75/17381	0.000959915181184345	0.00577807554239322	0.00420728698785127	PSMB10/PSME2/NCF4/CYBB/HLA-E/PSMB9/PSME1	7
BP	GO:0002702	positive regulation of production of molecular mediator of immune response	7/363	75/17381	0.000959915181184345	0.00577807554239322	0.00420728698785127	CD74/HLA-E/TLR4/FCER1G/TNFRSF4/CD40/SASH3	7
BP	GO:0010522	regulation of calcium ion transport into cytosol	8/363	97/17381	0.00096252342152377	0.00577807554239322	0.00420728698785127	CXCL9/CLIC2/PTPN6/PTK2B/CXCL11/CXCL10/CD4/CORO1A	8
BP	GO:0014066	regulation of phosphatidylinositol 3-kinase signaling	8/363	97/17381	0.00096252342152377	0.00577807554239322	0.00420728698785127	NLRC3/HCST/PPP1R16B/FGR/PTPN6/SEMA4D/RASGRP1/CCL5	8
BP	GO:0001768	establishment of T cell polarity	3/363	10/17381	0.000972067107702822	0.00577807554239322	0.00420728698785127	DOCK2/DOCK8/CCR7	3
BP	GO:0002468	dendritic cell antigen processing and presentation	3/363	10/17381	0.000972067107702822	0.00577807554239322	0.00420728698785127	CD74/CCR7/SLC11A1	3
BP	GO:0033089	positive regulation of T cell differentiation in thymus	3/363	10/17381	0.000972067107702822	0.00577807554239322	0.00420728698785127	FOXP3/RASGRP1/IL7R	3
BP	GO:0045006	DNA deamination	3/363	10/17381	0.000972067107702822	0.00577807554239322	0.00420728698785127	APOBEC3D/APOBEC3G/APOBEC3H	3
BP	GO:0051132	NK T cell activation	3/363	10/17381	0.000972067107702822	0.00577807554239322	0.00420728698785127	RASAL3/CD300A/IL15	3
BP	GO:1900225	regulation of NLRP3 inflammasome complex assembly	3/363	10/17381	0.000972067107702822	0.00577807554239322	0.00420728698785127	GBP5/NLRC3/TLR4	3
BP	GO:0002825	regulation of T-helper 1 type immune response	4/363	22/17381	0.00101614095118596	0.00599221337154807	0.004363210754441	HAVCR2/JAK3/IL12RB1/SLC11A1	4
BP	GO:0043302	positive regulation of leukocyte degranulation	4/363	22/17381	0.00101614095118596	0.00599221337154807	0.004363210754441	ITGAM/FGR/ITGB2/FCER1G	4
BP	GO:0071402	cellular response to lipoprotein particle stimulus	4/363	22/17381	0.00101614095118596	0.00599221337154807	0.004363210754441	ITGB2/TLR4/APOE/FCER1G	4
BP	GO:0071800	podosome assembly	4/363	22/17381	0.00101614095118596	0.00599221337154807	0.004363210754441	BIN2/HCK/NCF1C/LCP1	4
BP	GO:0060759	regulation of response to cytokine stimulus	11/363	173/17381	0.00104978546063431	0.00617838162404933	0.00449876856439915	CD74/PTPRC/CD300LF/CARD16/PTPN6/CSF1/CASP1/SOCS1/CCL5/NR1H3/TREM2	11
BP	GO:0045453	bone resorption	6/363	56/17381	0.00107213035864875	0.00629744419734909	0.00458546359143866	RAC2/CSF1R/INPP5D/CD38/PTK2B/ACP5	6
BP	GO:0030225	macrophage differentiation	5/363	38/17381	0.00110084966897765	0.00642809865532439	0.00468059921175223	SPI1/TLR2/CSF1R/CSF1/C1QC	5
BP	GO:0045581	negative regulation of T cell differentiation	5/363	38/17381	0.00110084966897765	0.00642809865532439	0.00468059921175223	CD74/CTLA4/FOXP3/JAK3/IRF1	5
BP	GO:1901658	glycosyl compound catabolic process	5/363	38/17381	0.00110084966897765	0.00642809865532439	0.00468059921175223	TYMP/APOBEC3C/ADA2/APOBEC3G/APOBEC3H	5
BP	GO:0051279	regulation of release of sequestered calcium ion into cytosol	7/363	77/17381	0.00112246770141183	0.00654150452994998	0.00476317533197729	CXCL9/CLIC2/PTPN6/PTK2B/CXCL11/CXCL10/CORO1A	7
BP	GO:0002861	regulation of inflammatory response to antigenic stimulus	4/363	23/17381	0.00120998252940853	0.00701036570540584	0.00510457507798807	SPN/BTK/CCR7/FCER1G	4
BP	GO:0042832	defense response to protozoan	4/363	23/17381	0.00120998252940853	0.00701036570540584	0.00510457507798807	IRF8/BATF/CD40/SLC11A1	4
BP	GO:0072538	T-helper 17 type immune response	4/363	23/17381	0.00120998252940853	0.00701036570540584	0.00510457507798807	BATF/FOXP3/SLAMF6/IL12RB1	4
BP	GO:0002673	regulation of acute inflammatory response	10/363	150/17381	0.00122897877400191	0.00710659959024795	0.00517464746948173	SERPING1/C3AR1/SPN/BTK/C1QA/CCR7/FCER1G/C1QC/C5AR1/C1QB	10
BP	GO:0033628	regulation of cell adhesion mediated by integrin	5/363	39/17381	0.00124140292162987	0.00715067292188346	0.00520673932313454	FERMT3/PTPN6/LPXN/NCKAP1L/CCL5	5
BP	GO:0043030	regulation of macrophage activation	5/363	39/17381	0.00124140292162987	0.00715067292188346	0.00520673932313454	CD74/ITGAM/HAVCR2/TLR4/NR1H3	5
BP	GO:0046427	positive regulation of JAK-STAT cascade	7/363	79/17381	0.00130586562462654	0.00736648480213668	0.00536388204460838	CSF1R/PTK2B/CD300A/SOCS1/CD40/CCL5/IL15	7
BP	GO:1904894	positive regulation of STAT cascade	7/363	79/17381	0.00130586562462654	0.00736648480213668	0.00536388204460838	CSF1R/PTK2B/CD300A/SOCS1/CD40/CCL5/IL15	7
BP	GO:0001767	establishment of lymphocyte polarity	3/363	11/17381	0.00131597377929373	0.00736648480213668	0.00536388204460838	DOCK2/DOCK8/CCR7	3
BP	GO:0002676	regulation of chronic inflammatory response	3/363	11/17381	0.00131597377929373	0.00736648480213668	0.00536388204460838	IDO1/FOXP3/CCL5	3
BP	GO:0002863	positive regulation of inflammatory response to antigenic stimulus	3/363	11/17381	0.00131597377929373	0.00736648480213668	0.00536388204460838	BTK/CCR7/FCER1G	3
BP	GO:0033004	negative regulation of mast cell activation	3/363	11/17381	0.00131597377929373	0.00736648480213668	0.00536388204460838	CD300LF/MILR1/CD300A	3
BP	GO:0039692	single stranded viral RNA replication via double stranded DNA intermediate	3/363	11/17381	0.00131597377929373	0.00736648480213668	0.00536388204460838	APOBEC3D/APOBEC3G/APOBEC3H	3
BP	GO:0042535	positive regulation of tumor necrosis factor biosynthetic process	3/363	11/17381	0.00131597377929373	0.00736648480213668	0.00536388204460838	CYBB/SPN/TLR4	3
BP	GO:0044546	NLRP3 inflammasome complex assembly	3/363	11/17381	0.00131597377929373	0.00736648480213668	0.00536388204460838	GBP5/NLRC3/TLR4	3
BP	GO:0045953	negative regulation of natural killer cell mediated cytotoxicity	3/363	11/17381	0.00131597377929373	0.00736648480213668	0.00536388204460838	LILRB1/HAVCR2/HLA-E	3
BP	GO:0046007	negative regulation of activated T cell proliferation	3/363	11/17381	0.00131597377929373	0.00736648480213668	0.00536388204460838	PDCD1LG2/FOXP3/CD274	3
BP	GO:0046133	pyrimidine ribonucleoside catabolic process	3/363	11/17381	0.00131597377929373	0.00736648480213668	0.00536388204460838	APOBEC3C/APOBEC3G/APOBEC3H	3
BP	GO:0048245	eosinophil chemotaxis	3/363	11/17381	0.00131597377929373	0.00736648480213668	0.00536388204460838	CCL13/CCL3/CCL5	3
BP	GO:0061081	positive regulation of myeloid leukocyte cytokine production involved in immune response	3/363	11/17381	0.00131597377929373	0.00736648480213668	0.00536388204460838	CD74/TLR4/FCER1G	3
BP	GO:1902563	regulation of neutrophil activation	3/363	11/17381	0.00131597377929373	0.00736648480213668	0.00536388204460838	ITGAM/ITGB2/CD300A	3
BP	GO:0046777	protein autophosphorylation	13/363	234/17381	0.00132894511259314	0.00742513798368172	0.00540659016874071	SLA/ZAP70/STK10/MAP4K1/FGR/CSF1R/HCK/BTK/PTK2B/LCK/JAK3/STK17B/SLA2	13
BP	GO:0007520	myoblast fusion	5/363	40/17381	0.0013947862870001	0.00776387581810521	0.00565324102551933	CXCL9/FLT3LG/CXCL10/PLEKHO1/CD53	5
BP	GO:0050706	regulation of interleukin-1 beta secretion	5/363	40/17381	0.0013947862870001	0.00776387581810521	0.00565324102551933	CARD16/TLR4/CASP1/CCR7/CCL3	5
BP	GO:0032196	transposition	4/363	24/17381	0.00142828993443424	0.00792075870529827	0.00576747479159961	APOBEC3C/APOBEC3D/APOBEC3G/APOBEC3H	4
BP	GO:2000406	positive regulation of T cell migration	4/363	24/17381	0.00142828993443424	0.00792075870529827	0.00576747479159961	DOCK8/AIF1/CXCL10/CCL5	4
BP	GO:0001961	positive regulation of cytokine-mediated signaling pathway	5/363	41/17381	0.00156169385314601	0.00864446894919854	0.00629444206120286	CD74/CD300LF/CSF1/CASP1/TREM2	5
BP	GO:0002360	T cell lineage commitment	4/363	25/17381	0.00167262374923944	0.00922421023191677	0.0067165787981155	BATF/FOXP3/SLAMF6/IL12RB1	4
BP	GO:0002719	negative regulation of cytokine production involved in immune response	4/363	25/17381	0.00167262374923944	0.00922421023191677	0.0067165787981155	CD96/LILRB1/FOXP3/JAK3	4
BP	GO:0032651	regulation of interleukin-1 beta production	6/363	61/17381	0.00168043250206188	0.00925014416107258	0.00673546250461614	CARD16/TLR4/CASP1/CCR7/CCL3/ACP5	6
BP	GO:0002526	acute inflammatory response	12/363	212/17381	0.00172094493401588	0.00943994660124217	0.00687366653655186	SERPING1/CD163/C3AR1/SPN/BTK/C1QA/CCR7/FCER1G/C1QC/C5AR1/C1QB/CD6	12
BP	GO:0032700	negative regulation of interleukin-17 production	3/363	12/17381	0.00172759264529113	0.00943994660124217	0.00687366653655186	FOXP3/TLR4/NCKAP1L	3
BP	GO:0043922	negative regulation by host of viral transcription	3/363	12/17381	0.00172759264529113	0.00943994660124217	0.00687366653655186	CCL3/CCL5/CCL4	3
BP	GO:0045086	positive regulation of interleukin-2 biosynthetic process	3/363	12/17381	0.00172759264529113	0.00943994660124217	0.00687366653655186	CD3E/CD4/CD86	3
BP	GO:0043123	positive regulation of I-kappaB kinase/NF-kappaB signaling	11/363	185/17381	0.00179883063450238	0.00981120444972177	0.00714399673621535	TLR2/CD74/CARD16/S100B/CD27/TLR4/CASP1/CD4/CCR7/CD40/APOL3	11
BP	GO:0002262	myeloid cell homeostasis	9/363	133/17381	0.00192291878258861	0.0104688338840016	0.00762284747836532	SPI1/INPP5D/PIK3CD/FOXP3/NCKAP1L/FCER1G/ETS1/JAK3/IKZF1	9
BP	GO:0033032	regulation of myeloid cell apoptotic process	4/363	26/17381	0.00194453272034741	0.0105671869364865	0.00769446293491294	CLEC5A/PIK3CD/FCER1G/CCL5	4
BP	GO:0007265	Ras protein signal transduction	16/363	338/17381	0.00208197185480811	0.0112934648153343	0.00822329981958527	WAS/FGD2/PREX1/ARHGEF6/VAV1/AIF1/FGD3/CSF1/RASGRP1/ARHGDIB/RASAL3/ELMO1/APOE/DOK2/RHOG/CYTH4	16
BP	GO:0045342	MHC class II biosynthetic process	3/363	13/17381	0.00221129754195184	0.0119082171427352	0.0086709297352637	SPI1/TLR4/SLC11A1	3
BP	GO:0046629	gamma-delta T cell activation	3/363	13/17381	0.00221129754195184	0.0119082171427352	0.0086709297352637	LILRB1/JAML/NCKAP1L	3
BP	GO:0072540	T-helper 17 cell lineage commitment	3/363	13/17381	0.00221129754195184	0.0119082171427352	0.0086709297352637	BATF/SLAMF6/IL12RB1	3
BP	GO:1905809	negative regulation of synapse organization	3/363	13/17381	0.00221129754195184	0.0119082171427352	0.0086709297352637	TLR2/LILRB2/APOE	3
BP	GO:0060142	regulation of syncytium formation by plasma membrane fusion	4/363	27/17381	0.00224554981026444	0.0120708435649233	0.00878934563774415	CXCL9/FLT3LG/CXCL10/CD53	4
BP	GO:0050704	regulation of interleukin-1 secretion	5/363	45/17381	0.0023786793741139	0.0127404805325741	0.00927693962641923	CARD16/TLR4/CASP1/CCR7/CCL3	5
BP	GO:0060760	positive regulation of response to cytokine stimulus	5/363	45/17381	0.0023786793741139	0.0127404805325741	0.00927693962641923	CD74/CD300LF/CSF1/CASP1/TREM2	5
BP	GO:0048871	multicellular organismal homeostasis	16/363	343/17381	0.0024109824928524	0.0128903157337782	0.00938604164277794	LYZ/RAC2/FLT3LG/CD7/CSF1R/INPP5D/CD38/PTK2B/CSF1/LIPA/TLR4/CORO1A/TRPM2/SLC11A1/SASH3/ACP5	16
BP	GO:1903305	regulation of regulated secretory pathway	8/363	112/17381	0.00241960347322016	0.0129132242710567	0.00940272241998404	RAC2/ITGAM/FGR/ITGB2/CD300A/FCER1G/MICAL1/RAB27A	8
BP	GO:0032102	negative regulation of response to external stimulus	14/363	282/17381	0.00252551707137207	0.0134543646485618	0.00979675203281513	NLRC3/SERPING1/TNFRSF1B/HAVCR2/CARD16/FOXP3/SPN/AIF1/TNFAIP8L2/APOE/ETS1/NR1H3/IL2RA/ACP5	14
BP	GO:0042036	negative regulation of cytokine biosynthetic process	4/363	28/17381	0.00257718854620613	0.0136806907140853	0.00996155062423236	LILRB1/LAG3/INPP5D/FOXP3	4
BP	GO:0055094	response to lipoprotein particle	4/363	28/17381	0.00257718854620613	0.0136806907140853	0.00996155062423236	ITGB2/TLR4/APOE/FCER1G	4
BP	GO:0045620	negative regulation of lymphocyte differentiation	5/363	46/17381	0.00262383534640298	0.013903526088235	0.010123807480034	CD74/CTLA4/FOXP3/JAK3/IRF1	5
BP	GO:0031589	cell-substrate adhesion	15/363	316/17381	0.00276386348264787	0.0146059026214456	0.0106352406773101	RAC2/CD96/FERMT3/PREX1/GBP1/SIGLEC1/ITGB7/ITGB2/PARVG/PTK2B/CSF1/MYO1G/ITGAL/CCR7/CORO1A	15
BP	GO:0031532	actin cytoskeleton reorganization	7/363	90/17381	0.00277035554320404	0.0146059026214456	0.0106352406773101	CSF1R/GMFG/HCK/PARVG/PTK2B/ARHGDIB/TRPM2	7
BP	GO:0033033	negative regulation of myeloid cell apoptotic process	3/363	14/17381	0.00277109972502242	0.0146059026214456	0.0106352406773101	CLEC5A/FCER1G/CCL5	3
BP	GO:0032273	positive regulation of protein polymerization	8/363	115/17381	0.00285251540723784	0.0150084644571631	0.0109283647738701	WAS/GMFG/HCK/PTK2B/EVL/CCR7/NCKAP1L/CORO1A	8
BP	GO:0031529	ruffle organization	5/363	47/17381	0.00288679439609791	0.0151087411451311	0.011001380919363	CSF1R/AIF1/EVL/CCR7/RHOG	5
BP	GO:0032648	regulation of interferon-beta production	5/363	47/17381	0.00288679439609791	0.0151087411451311	0.011001380919363	NLRC3/LILRB1/TLR2/TLR4/IRF1	5
BP	GO:0050732	negative regulation of peptidyl-tyrosine phosphorylation	5/363	47/17381	0.00288679439609791	0.0151087411451311	0.011001380919363	PTPN6/SEMA4D/SAMSN1/CD300A/SOCS1	5
BP	GO:0035666	TRIF-dependent toll-like receptor signaling pathway	4/363	29/17381	0.00294093965091566	0.0153382106487335	0.0111684683950341	CD300LF/CD14/TLR4/LY96	4
BP	GO:0042554	superoxide anion generation	4/363	29/17381	0.00294093965091566	0.0153382106487335	0.0111684683950341	ITGAM/CYBB/ITGB2/ACP5	4
BP	GO:0048525	negative regulation of viral process	7/363	91/17381	0.00294867288344567	0.0153516570750021	0.0111782593667613	APOBEC3C/APOBEC3D/APOBEC3G/CCL3/APOBEC3H/CCL5/CCL4	7
BP	GO:0030833	regulation of actin filament polymerization	9/363	142/17381	0.00299904284656243	0.0155866485114536	0.0113493676199478	WAS/PREX1/GMFG/HCK/PTK2B/EVL/CCR7/NCKAP1L/CORO1A	9
BP	GO:0007015	actin filament organization	16/363	352/17381	0.00311224219065101	0.016146789623273	0.0117572325559161	WAS/RAC2/PREX1/WIPF1/ARHGAP25/GMFG/HCK/AIF1/LCP1/PTK2B/EVL/CCR7/NCKAP1L/CORO1A/MICAL1/CORO7	16
BP	GO:0048010	vascular endothelial growth factor receptor signaling pathway	7/363	92/17381	0.00313564661964702	0.0162399228405371	0.0118250472063576	NCF4/VAV1/CYBB/PTK2B/ELMO1/NCKAP1L/SH2D2A	7
BP	GO:0050688	regulation of defense response to virus	6/363	69/17381	0.00315689281076313	0.0162955678851146	0.011865564965302	LILRB1/SPN/APOBEC3G/IL12RB1/IL2RA/IL15	6
BP	GO:0002712	regulation of B cell mediated immunity	5/363	48/17381	0.00316827864522543	0.0162955678851146	0.011865564965302	PTPN6/FOXP3/BTK/FCER1G/CD40	5
BP	GO:0002889	regulation of immunoglobulin mediated immune response	5/363	48/17381	0.00316827864522543	0.0162955678851146	0.011865564965302	PTPN6/FOXP3/BTK/FCER1G/CD40	5
BP	GO:1903307	positive regulation of regulated secretory pathway	5/363	48/17381	0.00316827864522543	0.0162955678851146	0.011865564965302	ITGAM/FGR/ITGB2/FCER1G/RAB27A	5
BP	GO:0030851	granulocyte differentiation	4/363	30/17381	0.00333826794192965	0.0170228800189495	0.0123951549393927	SPI1/EVI2B/INPP5D/C1QC	4
BP	GO:0032743	positive regulation of interleukin-2 production	4/363	30/17381	0.00333826794192965	0.0170228800189495	0.0123951549393927	CD3E/CD4/CD86/SASH3	4
BP	GO:0033006	regulation of mast cell activation involved in immune response	4/363	30/17381	0.00333826794192965	0.0170228800189495	0.0123951549393927	RAC2/FGR/CD300A/FCER1G	4
BP	GO:0043304	regulation of mast cell degranulation	4/363	30/17381	0.00333826794192965	0.0170228800189495	0.0123951549393927	RAC2/FGR/CD300A/FCER1G	4
BP	GO:0046636	negative regulation of alpha-beta T cell activation	4/363	30/17381	0.00333826794192965	0.0170228800189495	0.0123951549393927	LILRB1/FOXP3/CD300A/JAK3	4
BP	GO:0002830	positive regulation of type 2 immune response	3/363	15/17381	0.00341066412966312	0.0172737377179197	0.0125778161602328	CD74/IDO1/CD86	3
BP	GO:0030852	regulation of granulocyte differentiation	3/363	15/17381	0.00341066412966312	0.0172737377179197	0.0125778161602328	EVI2B/INPP5D/C1QC	3
BP	GO:0050765	negative regulation of phagocytosis	3/363	15/17381	0.00341066412966312	0.0172737377179197	0.0125778161602328	TLR2/CD300LF/CD300A	3
BP	GO:2000484	positive regulation of interleukin-8 secretion	3/363	15/17381	0.00341066412966312	0.0172737377179197	0.0125778161602328	TLR2/CD2/CD14	3
BP	GO:0032608	interferon-beta production	5/363	49/17381	0.00346900999607628	0.0175394087747286	0.0127712636795945	NLRC3/LILRB1/TLR2/TLR4/IRF1	5
BP	GO:0031334	positive regulation of protein complex assembly	12/363	232/17381	0.00360995223499626	0.0182210809420659	0.0132676210599327	WAS/GBP5/IRF8/GMFG/HCK/LCP1/PTK2B/EVL/TLR4/CCR7/NCKAP1L/CORO1A	12
BP	GO:0050731	positive regulation of peptidyl-tyrosine phosphorylation	10/363	174/17381	0.0036540177018651	0.0184122922439158	0.013406850949937	CD74/SEMA4D/CSF1R/CD3E/PTK2B/CD4/CD40/CCL5/IL15/TREM2	10
BP	GO:0033028	myeloid cell apoptotic process	4/363	31/17381	0.00377060948618324	0.0189041102059942	0.0137649666057573	CLEC5A/PIK3CD/FCER1G/CCL5	4
BP	GO:2000404	regulation of T cell migration	4/363	31/17381	0.00377060948618324	0.0189041102059942	0.0137649666057573	DOCK8/AIF1/CXCL10/CCL5	4
BP	GO:0035821	modification of morphology or physiology of other organism	9/363	147/17381	0.00377520052235175	0.0189041102059942	0.0137649666057573	LYZ/GNLY/PRF1/CCL13/CD4/CCL3/APOE/CCL5/CCL4	9
BP	GO:0002763	positive regulation of myeloid leukocyte differentiation	5/363	50/17381	0.00378970913128896	0.0189041102059942	0.0137649666057573	CD74/EVI2B/CCR1/CSF1/CD4	5
BP	GO:0034113	heterotypic cell-cell adhesion	5/363	50/17381	0.00378970913128896	0.0189041102059942	0.0137649666057573	LILRB2/CD2/ITGAX/ITGB7/ITGB2	5
BP	GO:0045123	cellular extravasation	5/363	50/17381	0.00378970913128896	0.0189041102059942	0.0137649666057573	SELPLG/PIK3CD/ITGB7/ITGB2/JAML	5
BP	GO:0002295	T-helper cell lineage commitment	3/363	16/17381	0.00413332504967391	0.0205150699965482	0.0149379817584706	BATF/SLAMF6/IL12RB1	3
BP	GO:0032816	positive regulation of natural killer cell activation	3/363	16/17381	0.00413332504967391	0.0205150699965482	0.0149379817584706	FLT3LG/RASGRP1/IL15	3
BP	GO:0045072	regulation of interferon-gamma biosynthetic process	3/363	16/17381	0.00413332504967391	0.0205150699965482	0.0149379817584706	EBI3/LILRB1/FOXP3	3
BP	GO:0032642	regulation of chemokine production	6/363	73/17381	0.00418247052137815	0.0207244545967789	0.0150904444768176	MCOLN2/TLR2/CD74/HAVCR2/CSF1R/TLR4	6
BP	GO:0002711	positive regulation of T cell mediated immunity	4/363	32/17381	0.00423936899736231	0.0209714964686793	0.0152703272155383	FOXP3/HLA-E/IL12RB1/SASH3	4
BP	GO:0038095	Fc-epsilon receptor signaling pathway	10/363	179/17381	0.00446254647589053	0.022038911119738	0.0160475617357677	LCP2/PSMB10/PSME2/VAV1/LAT2/BTK/FCER1G/PSMB9/PSME1/PLCG2	10
BP	GO:0046209	nitric oxide metabolic process	6/363	74/17381	0.0044733430187978	0.0220556548178474	0.016059753605304	TLR2/AIF1/ITGB2/PTK2B/TLR4/ACP5	6
BP	GO:1903428	positive regulation of reactive oxygen species biosynthetic process	5/363	52/17381	0.00449388154715784	0.0221202962767538	0.0161068220741977	AIF1/ITGB2/PTK2B/TLR4/RAB27A	5
BP	GO:0046578	regulation of Ras protein signal transduction	11/363	209/17381	0.00459243957271859	0.0225681271411815	0.016432908667362	FGD2/PREX1/ARHGEF6/VAV1/FGD3/CSF1/RASGRP1/ARHGDIB/RASAL3/APOE/CYTH4	11
BP	GO:0002920	regulation of humoral immune response	8/363	125/17381	0.00474429128406829	0.0231694134549564	0.0168707333488425	SERPING1/PTPN6/C3AR1/C1QA/CCR7/C1QC/C5AR1/C1QB	8
BP	GO:0032479	regulation of type I interferon production	8/363	125/17381	0.00474429128406829	0.0231694134549564	0.0168707333488425	NLRC3/LILRB1/TLR2/HAVCR2/CD14/TLR4/PLCG2/IRF1	8
BP	GO:0045622	regulation of T-helper cell differentiation	4/363	33/17381	0.00474591746390981	0.0231694134549564	0.0168707333488425	FOXP3/JAK3/IL12RB1/CD86	4
BP	GO:0098751	bone cell development	4/363	33/17381	0.00474591746390981	0.0231694134549564	0.0168707333488425	LILRB1/PTPN6/TYROBP/FLI1	4
BP	GO:0000768	syncytium formation by plasma membrane fusion	5/363	53/17381	0.00487878141943523	0.0237229921958942	0.0172738199157124	CXCL9/FLT3LG/CXCL10/PLEKHO1/CD53	5
BP	GO:0045071	negative regulation of viral genome replication	5/363	53/17381	0.00487878141943523	0.0237229921958942	0.0172738199157124	APOBEC3C/APOBEC3D/APOBEC3G/APOBEC3H/CCL5	5
BP	GO:0043270	positive regulation of ion transport	12/363	241/17381	0.00488320826597821	0.0237229921958942	0.0172738199157124	CXCL9/CTSS/CCR1/CXCL11/CXCL10/CD4/CCL3/TRPV2/APOE/CCL5/CCL4/PLCG2	12
BP	GO:0033630	positive regulation of cell adhesion mediated by integrin	3/363	17/17381	0.00494210125434067	0.0238921713237443	0.0173970071495929	PTPN6/NCKAP1L/CCL5	3
BP	GO:0042095	interferon-gamma biosynthetic process	3/363	17/17381	0.00494210125434067	0.0238921713237443	0.0173970071495929	EBI3/LILRB1/FOXP3	3
BP	GO:0051023	regulation of immunoglobulin secretion	3/363	17/17381	0.00494210125434067	0.0238921713237443	0.0173970071495929	HLA-E/TNFRSF4/CD40	3
BP	GO:0032606	type I interferon production	8/363	126/17381	0.00497638441688939	0.0240189186280334	0.0174892977886073	NLRC3/LILRB1/TLR2/HAVCR2/CD14/TLR4/PLCG2/IRF1	8
BP	GO:0043122	regulation of I-kappaB kinase/NF-kappaB signaling	12/363	243/17381	0.00520979047858997	0.0251047832447264	0.0182799665915437	NLRC3/TLR2/CD74/CARD16/S100B/CD27/TLR4/CASP1/CD4/CCR7/CD40/APOL3	12
BP	GO:1903409	reactive oxygen species biosynthetic process	7/363	101/17381	0.00525314044706207	0.02527278231236	0.0184022945684004	CYBB/AIF1/ITGB2/PTK2B/TLR4/RAB27A/ACP5	7
BP	GO:0009620	response to fungus	5/363	54/17381	0.00528650042809999	0.0253349758976042	0.018447580626017	COTL1/GNLY/BTK/TLR4/CD86	5
BP	GO:0002701	negative regulation of production of molecular mediator of immune response	4/363	34/17381	0.00529158999607449	0.0253349758976042	0.018447580626017	CD96/LILRB1/FOXP3/JAK3	4
BP	GO:0072529	pyrimidine-containing compound catabolic process	4/363	34/17381	0.00529158999607449	0.0253349758976042	0.018447580626017	TYMP/APOBEC3C/APOBEC3G/APOBEC3H	4
BP	GO:0007260	tyrosine phosphorylation of STAT protein	6/363	77/17381	0.00543552642626473	0.0259407014381673	0.0188886377161021	CSF1R/SOCS1/JAK3/CD40/CCL5/IL15	6
BP	GO:2001057	reactive nitrogen species metabolic process	6/363	77/17381	0.00543552642626473	0.0259407014381673	0.0188886377161021	TLR2/AIF1/ITGB2/PTK2B/TLR4/ACP5	6
BP	GO:0006949	syncytium formation	5/363	55/17381	0.00571773899026741	0.027200362161368	0.0198058555909717	CXCL9/FLT3LG/CXCL10/PLEKHO1/CD53	5
BP	GO:0033627	cell adhesion mediated by integrin	5/363	55/17381	0.00571773899026741	0.027200362161368	0.0198058555909717	FERMT3/PTPN6/LPXN/NCKAP1L/CCL5	5
BP	GO:0032928	regulation of superoxide anion generation	3/363	18/17381	0.00583971056068563	0.0276921306524233	0.0201639352246269	ITGAM/ITGB2/ACP5	3
BP	GO:0050860	negative regulation of T cell receptor signaling pathway	3/363	18/17381	0.00583971056068563	0.0276921306524233	0.0201639352246269	GBP1/PTPN6/LILRB4	3
BP	GO:0006898	receptor-mediated endocytosis	15/363	343/17381	0.00587441433121758	0.0278124099815039	0.0202515162284465	LILRB1/STAB1/APOC1/CD163/MSR1/APOBR/CD14/ITGB2/MRC1/APOE/FCER1G/FOLR2/CD5/PLCG2/CD6	15
BP	GO:0033238	regulation of cellular amine metabolic process	6/363	79/17381	0.00615588893696697	0.0290526739370644	0.0211546104097956	ITGAM/PSMB10/PSME2/SLC7A7/PSMB9/PSME1	6
BP	GO:0046849	bone remodeling	6/363	79/17381	0.00615588893696697	0.0290526739370644	0.0211546104097956	RAC2/CSF1R/INPP5D/CD38/PTK2B/ACP5	6
BP	GO:0034381	plasma lipoprotein particle clearance	5/363	56/17381	0.00617319081689669	0.029088231412529	0.0211805014703651	APOC1/MSR1/APOBR/LIPA/APOE	5
BP	GO:0051222	positive regulation of protein transport	19/363	482/17381	0.00630482246475543	0.0296615502370326	0.0215979617151346	CLEC5A/RAC2/TLR2/ITGAM/HAVCR2/CD2/FGR/CSF1R/ITGAX/CD38/CD14/RASGRP1/HLA-E/CD27/TLR4/CASP1/CCL3/TNFRSF4/CD274	19
BP	GO:0043903	regulation of symbiosis, encompassing mutualism through parasitism	11/363	219/17381	0.00647676018526768	0.0304223845926296	0.0221519607864045	IRF8/APOBEC3C/CD74/APOBEC3D/APOBEC3G/CD4/CCL3/APOE/APOBEC3H/CCL5/CCL4	11
BP	GO:0002720	positive regulation of cytokine production involved in immune response	4/363	36/17381	0.00650545683414241	0.0305090558300411	0.0222150701671502	CD74/TLR4/FCER1G/SASH3	4
BP	GO:0032602	chemokine production	6/363	80/17381	0.00654102006550832	0.0306276065331506	0.0223013924775689	MCOLN2/TLR2/CD74/HAVCR2/CSF1R/TLR4	6
BP	GO:0002637	regulation of immunoglobulin production	5/363	57/17381	0.00665354209226072	0.0309597630480506	0.022543251167857	FOXP3/HLA-E/TNFRSF4/CD40/SASH3	5
BP	GO:0035722	interleukin-12-mediated signaling pathway	5/363	57/17381	0.00665354209226072	0.0309597630480506	0.022543251167857	EBI3/PSME2/STAT4/LCP1/IL12RB1	5
BP	GO:0046847	filopodium assembly	5/363	57/17381	0.00665354209226072	0.0309597630480506	0.022543251167857	FGD2/PPP1R16B/FGD3/CCR7/TRPM2	5
BP	GO:0071349	cellular response to interleukin-12	5/363	57/17381	0.00665354209226072	0.0309597630480506	0.022543251167857	EBI3/PSME2/STAT4/LCP1/IL12RB1	5
BP	GO:0008064	regulation of actin polymerization or depolymerization	9/363	161/17381	0.00680161247417201	0.031599379014172	0.0230089854615229	WAS/PREX1/GMFG/HCK/PTK2B/EVL/CCR7/NCKAP1L/CORO1A	9
BP	GO:0043011	myeloid dendritic cell differentiation	3/363	19/17381	0.00682858387838743	0.0316260074492034	0.0230283748702269	SPI1/BATF/CD86	3
BP	GO:1901741	positive regulation of myoblast fusion	3/363	19/17381	0.00682858387838743	0.0316260074492034	0.0230283748702269	CXCL9/FLT3LG/CD53	3
BP	GO:1903426	regulation of reactive oxygen species biosynthetic process	6/363	81/17381	0.00694334975539935	0.0321076018192225	0.0233790462506091	AIF1/ITGB2/PTK2B/TLR4/RAB27A/ACP5	6
BP	GO:0030832	regulation of actin filament length	9/363	162/17381	0.00707340027764947	0.0326582729098297	0.0237800156213103	WAS/PREX1/GMFG/HCK/PTK2B/EVL/CCR7/NCKAP1L/CORO1A	9
BP	GO:0070671	response to interleukin-12	5/363	58/17381	0.00715947068195427	0.033004494877492	0.0240321160254616	EBI3/PSME2/STAT4/LCP1/IL12RB1	5
BP	GO:0042092	type 2 immune response	4/363	37/17381	0.00717612543978941	0.0330301415142084	0.0240507905409032	CD74/BATF/IDO1/CD86	4
BP	GO:0050792	regulation of viral process	10/363	192/17381	0.00723216765805661	0.033236721119896	0.0242012108115605	APOBEC3C/CD74/APOBEC3D/APOBEC3G/CD4/CCL3/APOE/APOBEC3H/CCL5/CCL4	10
BP	GO:0045428	regulation of nitric oxide biosynthetic process	5/363	59/17381	0.00769164536985663	0.0352938673519769	0.0256991151762301	AIF1/ITGB2/PTK2B/TLR4/ACP5	5
BP	GO:0060191	regulation of lipase activity	6/363	83/17381	0.00780129021279596	0.0357419111595483	0.0260253568232545	APOC1/CCL5/PLCB2/NR1H3/S1PR4/C5AR1	6
BP	GO:0002756	MyD88-independent toll-like receptor signaling pathway	4/363	38/17381	0.00789086376576727	0.0360413992246241	0.0262434280876341	CD300LF/CD14/TLR4/LY96	4
BP	GO:0050691	regulation of defense response to virus by host	4/363	38/17381	0.00789086376576727	0.0360413992246241	0.0262434280876341	LILRB1/APOBEC3G/IL12RB1/IL15	4
BP	GO:0050710	negative regulation of cytokine secretion	5/363	60/17381	0.00825072512437684	0.0376273498015226	0.0273982328624426	LILRB1/CARD16/GBP1/SRGN/FOXP3	5
BP	GO:0043254	regulation of protein complex assembly	16/363	392/17381	0.0085582950793804	0.0389703405908178	0.0283761272549873	WAS/GBP5/IRF8/NLRC3/PREX1/TMC8/GMFG/HCK/LCP1/PTK2B/EVL/TLR4/CCR7/NCKAP1L/APOE/CORO1A	16
BP	GO:0002639	positive regulation of immunoglobulin production	4/363	39/17381	0.0086508021479544	0.0393314332772644	0.028639055724847	HLA-E/TNFRSF4/CD40/SASH3	4
BP	GO:0032535	regulation of cellular component size	14/363	325/17381	0.00867003341024445	0.039358779719067	0.0286589679478555	WAS/PREX1/SEMA4D/VAV1/GMFG/HCK/PTK2B/EVL/IL7R/CCR7/NCKAP1L/TRPV2/APOE/CORO1A	14
BP	GO:0006521	regulation of cellular amino acid metabolic process	5/363	61/17381	0.0088373583942264	0.0399964335835961	0.0291232735436033	PSMB10/PSME2/SLC7A7/PSMB9/PSME1	5
BP	GO:0060193	positive regulation of lipase activity	5/363	61/17381	0.0088373583942264	0.0399964335835961	0.0291232735436033	CCL5/PLCB2/NR1H3/S1PR4/C5AR1	5
BP	GO:0043032	positive regulation of macrophage activation	3/363	21/17381	0.00908849236165913	0.0410706073642199	0.0299054297021289	ITGAM/HAVCR2/TLR4	3
BP	GO:1903169	regulation of calcium ion transmembrane transport	8/363	142/17381	0.00999857611731737	0.0450649152640375	0.0328138720596364	CXCL9/CLIC2/PTPN6/PTK2B/CXCL11/CXCL10/CORO1A/PLCG2	8
BP	GO:0019935	cyclic-nucleotide-mediated signaling	7/363	114/17381	0.0100026558057518	0.0450649152640375	0.0328138720596364	CXCL9/PTK2B/GNG2/CXCL11/CXCL10/APOE/S1PR4	7
BP	GO:0002544	chronic inflammatory response	3/363	22/17381	0.0103630741633128	0.0464777633408817	0.0338426328098039	IDO1/FOXP3/CCL5	3
BP	GO:0043949	regulation of cAMP-mediated signaling	3/363	22/17381	0.0103630741633128	0.0464777633408817	0.0338426328098039	CXCL9/CXCL11/CXCL10	3
BP	GO:0061082	myeloid leukocyte cytokine production	3/363	22/17381	0.0103630741633128	0.0464777633408817	0.0338426328098039	CD74/TLR4/FCER1G	3
BP	GO:0097006	regulation of plasma lipoprotein particle levels	6/363	89/17381	0.0108312317003754	0.0485043729379216	0.0353183020225932	APOC1/MSR1/APOBR/LIPA/APOE/PLA2G7	6
BP	GO:0043902	positive regulation of multi-organism process	9/363	174/17381	0.0110229771618437	0.0492889279098658	0.0358895731838124	LY86/CD74/HAVCR2/LHFPL2/PRF1/CD4/APOE/CCL5/LY96	9
BP	GO:0043551	regulation of phosphatidylinositol 3-kinase activity	4/363	42/17381	0.0112124438398397	0.0498368026194665	0.0362885063787427	FGR/PTK2B/CCR7/PIK3R5	4
BP	GO:0045429	positive regulation of nitric oxide biosynthetic process	4/363	42/17381	0.0112124438398397	0.0498368026194665	0.0362885063787427	AIF1/ITGB2/PTK2B/TLR4	4
BP	GO:0097300	programmed necrotic cell death	4/363	42/17381	0.0112124438398397	0.0498368026194665	0.0362885063787427	CD14/TLR4/CASP1/LY96	4
BP	GO:1904407	positive regulation of nitric oxide metabolic process	4/363	42/17381	0.0112124438398397	0.0498368026194665	0.0362885063787427	AIF1/ITGB2/PTK2B/TLR4	4
CC	GO:0098552	side of membrane	66/385	482/18511	4.48944827038084e-35	1.24357717089549e-32	8.50632303861633e-33	CD79B/SLA/CXCL9/FLT3LG/ZAP70/LILRB1/CD69/CD74/RGS1/RGS19/GNGT2/LAG3/FCGR3A/ITGAM/HLA-DRB1/KCNAB2/CTLA4/CD163/PTPRC/HLA-DQB1/HLA-DPA1/ITGAE/CD2/FGR/PDCD1/CXCR3/CD8A/IL2RB/HCK/HLA-DQB2/SPN/CD14/PTPN7/CD3E/ITGB2/BTK/CCR1/PTK2B/GNG2/HLA-DRA/HLA-E/HLA-DQA1/RASAL3/CD27/CXCL10/IL7R/LCK/TLR4/CD4/CCR7/FCER1G/JAK3/CD40/IL12RB1/HLA-DPB1/CCR5/FOLR2/CD274/HLA-DRB5/IL2RA/SELL/CD5/IL2RG/CD86/SLA2/HLA-DQA2	66
CC	GO:0009897	external side of plasma membrane	40/385	270/18511	1.01020503014197e-22	1.39913396674662e-20	9.57036344345021e-21	CD79B/CXCL9/FLT3LG/LILRB1/CD69/CD74/LAG3/FCGR3A/ITGAM/CTLA4/CD163/PTPRC/ITGAE/CD2/PDCD1/CXCR3/CD8A/IL2RB/SPN/CD14/CD3E/ITGB2/CCR1/CD27/CXCL10/IL7R/TLR4/CD4/CCR7/FCER1G/CD40/IL12RB1/CCR5/FOLR2/CD274/IL2RA/SELL/CD5/IL2RG/CD86	40
CC	GO:0042613	MHC class II protein complex	13/385	16/18511	5.90073158095667e-20	5.44834215974999e-18	3.72677784060421e-18	CD74/HLA-DRB1/HLA-DMA/HLA-DQB1/HLA-DPA1/HLA-DQB2/HLA-DRA/HLA-DQA1/HLA-DPB1/HLA-DRB5/HLA-DMB/HLA-DOA/HLA-DQA2	13
CC	GO:0030667	secretory granule membrane	37/385	301/18511	2.74861411239295e-18	1.90341527283212e-16	1.30197510587034e-16	CLEC5A/LAIR1/NFAM1/TLR2/PSAP/ITGAM/KCNAB2/FCGR2A/TNFRSF1B/STK10/LILRB2/PTPRC/MMP25/GPR84/DOK3/CYBB/ITGAX/C3AR1/CD14/TBC1D10C/LHFPL2/ITGB2/CD300A/TYROBP/ITGAL/FPR1/NCKAP1L/HVCN1/FCER1G/CD53/TRPM2/SELL/RAB27A/SLC2A5/C5AR1/RHOG/SLC11A1	37
CC	GO:0042611	MHC protein complex	14/385	25/18511	8.1192139693854e-18	4.49804453903951e-16	3.07675476734605e-16	CD74/HLA-DRB1/HLA-DMA/HLA-DQB1/HLA-DPA1/HLA-DQB2/HLA-DRA/HLA-E/HLA-DQA1/HLA-DPB1/HLA-DRB5/HLA-DMB/HLA-DOA/HLA-DQA2	14
CC	GO:0042101	T cell receptor complex	10/385	19/18511	1.05459473906228e-12	4.86871237867087e-11	3.33029917598616e-11	ZAP70/CD3D/CD247/PTPN6/CD8A/CD3E/CD3G/CD4/APBB1IP/CD6	10
CC	GO:0042581	specific granule	22/385	160/18511	2.41014229024927e-12	9.53727734855784e-11	6.52369341721608e-11	LYZ/CLEC5A/LAIR1/DOCK2/ITGAM/KCNAB2/TNFRSF1B/STK10/MMP25/GPR84/PTPN6/CYBB/OSCAR/C3AR1/ITGB2/CTSZ/ITGAL/HVCN1/CD53/TRPM2/RAB27A/SLC2A5	22
CC	GO:0070820	tertiary granule	22/385	164/18511	3.99742044690405e-12	1.38410682974053e-10	9.46757474266747e-11	LYZ/CLEC5A/LAIR1/ITGAM/KCNAB2/LILRB2/GPR84/DOK3/PTPN6/CTSS/CYBB/OSCAR/ITGAX/TBC1D10C/ITGB2/CD300A/FPR1/NCKAP1L/FCER1G/CD53/TRPM2/SLC11A1	22
CC	GO:0071556	integral component of lumenal side of endoplasmic reticulum membrane	11/385	29/18511	6.75986536985478e-12	1.87248270744977e-10	1.28081659639354e-10	CD74/HLA-DRB1/HLA-DQB1/HLA-DPA1/HLA-DQB2/HLA-DRA/HLA-E/HLA-DQA1/HLA-DPB1/HLA-DRB5/HLA-DQA2	11
CC	GO:0098553	lumenal side of endoplasmic reticulum membrane	11/385	29/18511	6.75986536985478e-12	1.87248270744977e-10	1.28081659639354e-10	CD74/HLA-DRB1/HLA-DQB1/HLA-DPA1/HLA-DQB2/HLA-DRA/HLA-E/HLA-DQA1/HLA-DPB1/HLA-DRB5/HLA-DQA2	11
CC	GO:0098797	plasma membrane protein complex	25/385	241/18511	4.31189046922192e-11	1.08581241815861e-09	7.42717975559756e-10	CD79B/CD74/RGS19/GNGT2/ITGAM/HLA-DRB1/HLA-DMA/HLA-DQB1/HLA-DPA1/ITGAE/ITGAX/ITGB7/HLA-DQB2/ITGB2/GNG2/HLA-DRA/HLA-E/HLA-DQA1/ITGAL/FCER1G/HLA-DPB1/HLA-DRB5/HLA-DMB/HLA-DOA/HLA-DQA2	25
CC	GO:0035579	specific granule membrane	16/385	91/18511	5.66018169071581e-11	1.30655860694023e-09	8.93712898534075e-10	CLEC5A/LAIR1/ITGAM/KCNAB2/TNFRSF1B/STK10/MMP25/GPR84/CYBB/C3AR1/ITGB2/ITGAL/HVCN1/CD53/TRPM2/SLC2A5	16
CC	GO:0098802	plasma membrane receptor complex	21/385	177/18511	1.31522947466868e-10	2.8024504960248e-09	1.91693364729038e-09	CD79B/ZAP70/TLR2/CD3D/ITGAM/ITGAE/CD247/PTPN6/CD8A/ITGAX/ITGB7/CD3E/ITGB2/PTK2B/CD3G/ITGAL/CD4/CD40/IL12RB1/APBB1IP/CD6	21
CC	GO:0070821	tertiary granule membrane	14/385	73/18511	2.72211448470763e-10	5.38589794474296e-09	3.68406471614567e-09	CLEC5A/LAIR1/ITGAM/KCNAB2/LILRB2/GPR84/CYBB/ITGAX/ITGB2/CD300A/FCER1G/CD53/TRPM2/SLC11A1	14
CC	GO:0030666	endocytic vesicle membrane	20/385	169/18511	3.81943404811789e-10	7.05322154219103e-09	4.8245482713068e-09	RAC2/TLR2/CD74/STAB1/HLA-DRB1/CD163/HLA-DQB1/MSR1/HLA-DPA1/CYBB/HLA-DQB2/HLA-DRA/HLA-E/HLA-DQA1/APOE/CORO1A/HLA-DPB1/HLA-DRB5/SLC11A1/HLA-DQA2	20
CC	GO:0001772	immunological synapse	10/385	33/18511	8.14817147056877e-10	1.41065218584222e-08	9.64915042567354e-09	ZAP70/GZMA/HAVCR2/CD3E/LCK/CORO1A/CD53/CD37/GZMB/CD6	10
CC	GO:0043235	receptor complex	27/385	325/18511	1.10270577556751e-09	1.79676176371882e-08	1.22902191704119e-08	CD79B/ZAP70/TLR2/CD74/CD3D/ITGAM/GPR84/ITGAE/CD247/PTPN6/CD8A/ITGAX/ITGB7/CD14/CD3E/ITGB2/PTK2B/CD3G/TLR4/ITGAL/CD4/CD40/IL12RB1/APBB1IP/NR1H3/LY96/CD6	27
CC	GO:0101002	ficolin-1-rich granule	20/385	185/18511	1.91168928466039e-09	2.94187739917182e-08	2.01230451016883e-08	PLEKHO2/COTL1/BIN2/LILRB2/MNDA/DOK3/CTSS/FGL2/ITGAX/GMFG/TBC1D10C/ITGB2/CTSZ/CD300A/FPR1/NCKAP1L/FCER1G/TRPM2/SLC11A1/HK3	20
CC	GO:0030139	endocytic vesicle	24/385	277/18511	4.15767362425451e-09	6.06145049430789e-08	4.14615652280228e-08	RAC2/TLR2/CD74/STAB1/HLA-DRB1/CTLA4/CD163/HLA-DQB1/NCF4/MSR1/HLA-DPA1/GNLY/CYBB/HLA-DQB2/FMNL1/HLA-DRA/HLA-E/HLA-DQA1/APOE/CORO1A/HLA-DPB1/HLA-DRB5/SLC11A1/HLA-DQA2	24
CC	GO:0030669	clathrin-coated endocytic vesicle membrane	11/385	51/18511	6.17262605821707e-09	8.54908709063064e-08	5.84775100252143e-08	CD74/HLA-DRB1/HLA-DQB1/HLA-DPA1/HLA-DQB2/HLA-DRA/HLA-DQA1/APOE/HLA-DPB1/HLA-DRB5/HLA-DQA2	11
CC	GO:0045334	clathrin-coated endocytic vesicle	12/385	70/18511	1.98289936088634e-08	2.61553868078817e-07	1.78908213012301e-07	CD74/HLA-DRB1/CTLA4/HLA-DQB1/HLA-DPA1/HLA-DQB2/HLA-DRA/HLA-DQA1/APOE/HLA-DPB1/HLA-DRB5/HLA-DQA2	12
CC	GO:0012507	ER to Golgi transport vesicle membrane	11/385	59/18511	3.12502037749057e-08	3.91372161910229e-07	2.67706589944295e-07	CD74/HLA-DRB1/HLA-DQB1/HLA-DPA1/HLA-DQB2/HLA-DRA/HLA-E/HLA-DQA1/HLA-DPB1/HLA-DRB5/HLA-DQA2	11
CC	GO:0030136	clathrin-coated vesicle	18/385	177/18511	3.24966055015713e-08	3.91372161910229e-07	2.67706589944295e-07	CD74/RGS19/CD3D/HLA-DRB1/CTLA4/HLA-DQB1/HLA-DPA1/HLA-DQB2/DENND1C/HLA-DRA/HLA-DQA1/CD3G/CD4/APOE/HLA-DPB1/HLA-DRB5/RAB27A/HLA-DQA2	18
CC	GO:0101003	ficolin-1-rich granule membrane	11/385	61/18511	4.49772625528456e-08	5.19112571964093e-07	3.55083651732991e-07	LILRB2/DOK3/ITGAX/TBC1D10C/ITGB2/CD300A/FPR1/NCKAP1L/FCER1G/TRPM2/SLC11A1	11
CC	GO:0030665	clathrin-coated vesicle membrane	14/385	107/18511	4.71956270676605e-08	5.22927547909679e-07	3.57693173565427e-07	CD74/CD3D/HLA-DRB1/HLA-DQB1/HLA-DPA1/HLA-DQB2/HLA-DRA/HLA-DQA1/CD3G/CD4/APOE/HLA-DPB1/HLA-DRB5/HLA-DQA2	14
CC	GO:0031234	extrinsic component of cytoplasmic side of plasma membrane	14/385	108/18511	5.32138650683589e-08	5.66932331689824e-07	3.877933486763e-07	SLA/ZAP70/RGS1/RGS19/GNGT2/KCNAB2/FGR/HCK/BTK/PTK2B/GNG2/LCK/JAK3/SLA2	14
CC	GO:0030134	COPII-coated ER to Golgi transport vesicle	12/385	78/18511	6.96980864888427e-08	7.15050739163312e-07	4.89109378869072e-07	CD74/HLA-DRB1/HLA-DQB1/HLA-DPA1/HLA-DQB2/CTSZ/HLA-DRA/HLA-E/HLA-DQA1/HLA-DPB1/HLA-DRB5/HLA-DQA2	12
CC	GO:0009898	cytoplasmic side of plasma membrane	17/385	170/18511	1.0050467442639e-07	9.94278386289642e-07	6.80106819426698e-07	SLA/ZAP70/RGS1/RGS19/GNGT2/KCNAB2/CD2/FGR/HCK/PTPN7/BTK/PTK2B/GNG2/RASAL3/LCK/JAK3/SLA2	17
CC	GO:0044440	endosomal part	30/385	484/18511	1.11418394758077e-07	1.06423777062025e-06	7.2796047391847e-07	MCOLN2/ACAP1/FGD2/HLA-DRB1/HLA-DMA/HLA-DQB1/NCF4/HLA-DPA1/CTSS/HLA-DQB2/CD14/PRF1/HLA-DRA/MRC1/HLA-E/HLA-DQA1/TLR4/MARCH1/HLA-DPB1/LGMN/HLA-DRB5/SNX10/RAB27A/LY96/SLA2/HLA-DMB/SLC11A1/HLA-DOA/HLA-DQA2/SNX20	30
CC	GO:0098562	cytoplasmic side of membrane	17/385	189/18511	4.63005277675845e-07	4.27508206387364e-06	2.92424385900534e-06	SLA/ZAP70/RGS1/RGS19/GNGT2/KCNAB2/CD2/FGR/HCK/PTPN7/BTK/PTK2B/GNG2/RASAL3/LCK/JAK3/SLA2	17
CC	GO:0030135	coated vesicle	20/385	262/18511	6.44253383267627e-07	5.63269092135958e-06	3.85287617649525e-06	CD74/RGS19/CD3D/HLA-DRB1/CTLA4/HLA-DQB1/HLA-DPA1/HLA-DQB2/DENND1C/CTSZ/HLA-DRA/HLA-E/HLA-DQA1/CD3G/CD4/APOE/HLA-DPB1/HLA-DRB5/RAB27A/HLA-DQA2	20
CC	GO:0010008	endosome membrane	27/385	442/18511	6.50707976474753e-07	5.63269092135958e-06	3.85287617649525e-06	MCOLN2/ACAP1/FGD2/HLA-DRB1/HLA-DMA/HLA-DQB1/NCF4/HLA-DPA1/HLA-DQB2/CD14/HLA-DRA/MRC1/HLA-E/HLA-DQA1/TLR4/MARCH1/HLA-DPB1/HLA-DRB5/SNX10/RAB27A/LY96/SLA2/HLA-DMB/SLC11A1/HLA-DOA/HLA-DQA2/SNX20	27
CC	GO:0005765	lysosomal membrane	23/385	349/18511	1.23902678215458e-06	1.00944240781418e-05	6.90479321324536e-06	MCOLN2/NFAM1/CD74/PSAP/HLA-DRB1/HLA-DMA/HLA-DQB1/HLA-DPA1/MYO7A/C3AR1/HLA-DQB2/HLA-DRA/HLA-DQA1/LAPTM5/FPR1/MARCH1/HLA-DPB1/HLA-DRB5/TRPM2/ACP2/HLA-DMB/HLA-DOA/HLA-DQA2	23
CC	GO:0098852	lytic vacuole membrane	23/385	349/18511	1.23902678215458e-06	1.00944240781418e-05	6.90479321324536e-06	MCOLN2/NFAM1/CD74/PSAP/HLA-DRB1/HLA-DMA/HLA-DQB1/HLA-DPA1/MYO7A/C3AR1/HLA-DQB2/HLA-DRA/HLA-DQA1/LAPTM5/FPR1/MARCH1/HLA-DPB1/HLA-DRB5/TRPM2/ACP2/HLA-DMB/HLA-DOA/HLA-DQA2	23
CC	GO:0032588	trans-Golgi network membrane	11/385	84/18511	1.30275588925477e-06	1.03103823235306e-05	7.05251308468745e-06	CD74/HLA-DRB1/HLA-DQB1/HLA-DPA1/HLA-DQB2/HLA-DRA/HLA-DQA1/MARCH1/HLA-DPB1/HLA-DRB5/HLA-DQA2	11
CC	GO:0045121	membrane raft	21/385	301/18511	1.46374200535454e-06	1.12626815412002e-05	7.70390529133969e-06	ZAP70/NFAM1/TLR2/RGS19/ITGAM/LCP2/TNFRSF1B/CD48/PTPRC/LAT2/CD8A/SELPLG/INPP5D/HCK/PAG1/CD14/ITGB2/BTK/PTK2B/LCK/CD4	21
CC	GO:0098857	membrane microdomain	21/385	302/18511	1.54356915547249e-06	1.15559096234021e-05	7.90447931678656e-06	ZAP70/NFAM1/TLR2/RGS19/ITGAM/LCP2/TNFRSF1B/CD48/PTPRC/LAT2/CD8A/SELPLG/INPP5D/HCK/PAG1/CD14/ITGB2/BTK/PTK2B/LCK/CD4	21
CC	GO:0060205	cytoplasmic vesicle lumen	22/385	338/18511	2.59126631079238e-06	1.8422830919546e-05	1.26015943968014e-05	LYZ/COTL1/DOCK2/BIN2/FERMT3/SERPING1/ADA2/CTSW/ARHGAP45/MNDA/FGR/GNLY/PTPN6/OSCAR/SRGN/GMFG/ARHGAP9/CTSZ/MAN2B1/APOE/RAB27A/HK3	22
CC	GO:0030662	coated vesicle membrane	15/385	169/18511	2.59382818000828e-06	1.8422830919546e-05	1.26015943968014e-05	CD74/CD3D/HLA-DRB1/HLA-DQB1/HLA-DPA1/HLA-DQB2/HLA-DRA/HLA-E/HLA-DQA1/CD3G/CD4/APOE/HLA-DPB1/HLA-DRB5/HLA-DQA2	15
CC	GO:0031983	vesicle lumen	22/385	339/18511	2.71900443165823e-06	1.88291056892332e-05	1.28794946762758e-05	LYZ/COTL1/DOCK2/BIN2/FERMT3/SERPING1/ADA2/CTSW/ARHGAP45/MNDA/FGR/GNLY/PTPN6/OSCAR/SRGN/GMFG/ARHGAP9/CTSZ/MAN2B1/APOE/RAB27A/HK3	22
CC	GO:0019897	extrinsic component of plasma membrane	14/385	151/18511	3.350552384857e-06	2.26366587952534e-05	1.54839391341273e-05	SLA/ZAP70/RGS1/RGS19/GNGT2/KCNAB2/FGR/HCK/BTK/PTK2B/GNG2/LCK/JAK3/SLA2	14
CC	GO:0042629	mast cell granule	6/385	22/18511	4.38116503866049e-06	2.8894826564499e-05	1.97646543097466e-05	MILR1/LAT2/SRGN/PIK3CD/BTK/RASGRP1	6
CC	GO:0001891	phagocytic cup	6/385	23/18511	5.82395945750129e-06	3.75171341797176e-05	2.56624896536165e-05	BIN2/ARHGAP25/AIF1/LCP1/MYO1G/CORO1A	6
CC	GO:0098636	protein complex involved in cell adhesion	7/385	35/18511	6.48586350223519e-06	4.08314588663443e-05	2.7929555751252e-05	ITGAM/CTLA4/ITGAE/ITGAX/ITGB7/ITGB2/ITGAL	7
CC	GO:0005774	vacuolar membrane	23/385	398/18511	1.10094819649777e-05	6.77694778733073e-05	4.63557135367483e-05	MCOLN2/NFAM1/CD74/PSAP/HLA-DRB1/HLA-DMA/HLA-DQB1/HLA-DPA1/MYO7A/C3AR1/HLA-DQB2/HLA-DRA/HLA-DQA1/LAPTM5/FPR1/MARCH1/HLA-DPB1/HLA-DRB5/TRPM2/ACP2/HLA-DMB/HLA-DOA/HLA-DQA2	23
CC	GO:0034774	secretory granule lumen	20/385	321/18511	1.40659667170807e-05	8.35987937476944e-05	5.71832904221357e-05	LYZ/COTL1/DOCK2/BIN2/FERMT3/SERPING1/ADA2/CTSW/ARHGAP45/MNDA/FGR/PTPN6/OSCAR/SRGN/GMFG/ARHGAP9/CTSZ/MAN2B1/RAB27A/HK3	20
CC	GO:0030660	Golgi-associated vesicle membrane	11/385	107/18511	1.41846328741575e-05	8.35987937476944e-05	5.71832904221357e-05	CD74/HLA-DRB1/HLA-DQB1/HLA-DPA1/HLA-DQB2/HLA-DRA/HLA-E/HLA-DQA1/HLA-DPB1/HLA-DRB5/HLA-DQA2	11
CC	GO:0031252	cell leading edge	21/385	369/18511	3.32244800670405e-05	0.000191732937053546	0.000131149263422528	RAC2/PSTPIP1/FGD2/DOCK8/WIPF1/ARHGAP45/FGR/ARHGEF6/AIF1/LCP1/FGD3/PTK2B/S100B/EVL/ABI3/MYO1G/SAMSN1/CORO1A/PLEKHO1/APBB1IP/CXCR4	21
CC	GO:0019898	extrinsic component of membrane	17/385	261/18511	3.54065640036641e-05	0.00020015547406153	0.000136910451571634	SLA/ZAP70/RGS1/RGS19/GNGT2/KCNAB2/FGR/PIK3CD/HCK/BTK/PTK2B/GNG2/LCK/PIK3R5/JAK3/SNX10/SLA2	17
CC	GO:0008305	integrin complex	6/385	32/18511	4.46288668397e-05	0.000247243922291938	0.000169119916445179	ITGAM/ITGAE/ITGAX/ITGB7/ITGB2/ITGAL	6
CC	GO:0098589	membrane region	21/385	378/18511	4.71300773765836e-05	0.000255981008496346	0.000175096262699382	ZAP70/NFAM1/TLR2/RGS19/ITGAM/LCP2/TNFRSF1B/CD48/PTPRC/LAT2/CD8A/SELPLG/INPP5D/HCK/PAG1/CD14/ITGB2/BTK/PTK2B/LCK/CD4	21
CC	GO:0005775	vacuolar lumen	13/385	170/18511	5.82601779696502e-05	0.000310347486492175	0.000212284049282126	LYZ/NAAA/CD74/PSAP/ADA2/ARHGAP45/MNDA/CTSS/MAN2B1/LIPA/LGMN/ACP2/IFI30	13
CC	GO:0005802	trans-Golgi network	14/385	197/18511	6.7951508782244e-05	0.000355142791182672	0.000242924956917655	CD74/LAP3/HLA-DRB1/HLA-DQB1/NCF4/HLA-DPA1/HLA-DQB2/HLA-DRA/HLA-DQA1/MARCH1/HLA-DPB1/HLA-DRB5/CORO7/HLA-DQA2	14
CC	GO:0005798	Golgi-associated vesicle	12/385	158/18511	0.000119080758451681	0.000610840186872513	0.000417827222637478	CD74/HLA-DRB1/HLA-DQB1/HLA-DPA1/HLA-DQB2/CTSZ/HLA-DRA/HLA-E/HLA-DQA1/HLA-DPB1/HLA-DRB5/HLA-DQA2	12
CC	GO:0043202	lysosomal lumen	9/385	93/18511	0.000136866346473206	0.000680214038802471	0.000465280360951719	NAAA/CD74/PSAP/CTSS/MAN2B1/LIPA/LGMN/ACP2/IFI30	9
CC	GO:0030027	lamellipodium	13/385	185/18511	0.000137516195570175	0.000680214038802471	0.000465280360951719	RAC2/PSTPIP1/FGD2/DOCK8/ARHGEF6/AIF1/FGD3/PTK2B/EVL/ABI3/MYO1G/CORO1A/APBB1IP	13
CC	GO:0034362	low-density lipoprotein particle	4/385	14/18511	0.000156316190063217	0.000759641835921246	0.000519610604088255	MSR1/APOBR/APOE/PLA2G7	4
CC	GO:0030176	integral component of endoplasmic reticulum membrane	11/385	143/18511	0.000203234931227228	0.000970621999136935	0.000663925365170618	CD74/HLA-DRB1/HLA-DQB1/HLA-DPA1/HLA-DQB2/HLA-DRA/HLA-E/HLA-DQA1/HLA-DPB1/HLA-DRB5/HLA-DQA2	11
CC	GO:0031227	intrinsic component of endoplasmic reticulum membrane	11/385	147/18511	0.000258556031347319	0.00121389865564758	0.000830331590410659	CD74/HLA-DRB1/HLA-DQB1/HLA-DPA1/HLA-DQB2/HLA-DRA/HLA-E/HLA-DQA1/HLA-DPB1/HLA-DRB5/HLA-DQA2	11
CC	GO:0045335	phagocytic vesicle	9/385	105/18511	0.000343792120711404	0.00158717362395098	0.00108565932856233	RAC2/TLR2/NCF4/GNLY/CYBB/FMNL1/HLA-E/CORO1A/SLC11A1	9
CC	GO:0005770	late endosome	14/385	232/18511	0.000375201785590897	0.00170378515751932	0.00116542401046353	MCOLN2/CD74/HLA-DRB1/HLA-DMA/HLA-DRA/VAMP5/MARCH1/LGMN/HLA-DRB5/RAB27A/SLA2/CXCR4/HLA-DMB/SLC11A1	14
CC	GO:0002102	podosome	5/385	32/18511	0.000480756327623038	0.00214789520567067	0.00146920439681064	BIN2/FERMT3/LPXN/NCF1C/LCP1	5
CC	GO:0005884	actin filament	8/385	88/18511	0.000491218550456295	0.002159802198038	0.00147734902392871	WAS/RAC2/WIPF1/HCK/AIF1/LCP1/CORO1A/RCSD1	8
CC	GO:0031902	late endosome membrane	9/385	124/18511	0.00115045899041865	0.00490272523609179	0.00335356466842684	MCOLN2/HLA-DRB1/HLA-DMA/HLA-DRA/MARCH1/HLA-DRB5/RAB27A/HLA-DMB/SLC11A1	9
CC	GO:1904813	ficolin-1-rich granule lumen	9/385	124/18511	0.00115045899041865	0.00490272523609179	0.00335356466842684	PLEKHO2/COTL1/BIN2/MNDA/CTSS/FGL2/GMFG/CTSZ/HK3	9
CC	GO:0034358	plasma lipoprotein particle	5/385	39/18511	0.00122024299118455	0.00504488520236001	0.00345080500256432	APOC1/MSR1/APOBR/APOE/PLA2G7	5
CC	GO:1990777	lipoprotein particle	5/385	39/18511	0.00122024299118455	0.00504488520236001	0.00345080500256432	APOC1/MSR1/APOBR/APOE/PLA2G7	5
CC	GO:0015629	actin cytoskeleton	20/385	457/18511	0.00151264459869517	0.0061618022623318	0.0042147991914107	WAS/RAC2/GBP2/FYB1/BIN2/FERMT3/WIPF1/FGR/MYO7A/MYO1F/HCK/LPXN/AIF1/NCF1C/LCP1/MYO1G/CORO1A/LSP1/STK17B/RCSD1	20
CC	GO:0032994	protein-lipid complex	5/385	41/18511	0.00153525347438613	0.00616326394789796	0.00421579901433263	APOC1/MSR1/APOBR/APOE/PLA2G7	5
CC	GO:0030658	transport vesicle membrane	11/385	183/18511	0.00160387839462495	0.00634677593301588	0.0043413249779322	CD74/HLA-DRB1/HLA-DQB1/HLA-DPA1/HLA-DQB2/HLA-DRA/HLA-E/HLA-DQA1/HLA-DPB1/HLA-DRB5/HLA-DQA2	11
CC	GO:0035580	specific granule lumen	6/385	62/18511	0.00179337506844176	0.00699668864730097	0.0047858786111122	LYZ/DOCK2/PTPN6/OSCAR/CTSZ/RAB27A	6
CC	GO:0001726	ruffle	10/385	162/18511	0.00212391735641097	0.00807447668191044	0.00552310774365905	FGD2/WIPF1/ARHGAP45/FGR/AIF1/LCP1/FGD3/S100B/SAMSN1/PLEKHO1	10
CC	GO:0001931	uropod	3/385	13/18511	0.00218623014853171	0.00807447668191044	0.00552310774365905	PSTPIP1/SELPLG/SPN	3
CC	GO:0031254	cell trailing edge	3/385	13/18511	0.00218623014853171	0.00807447668191044	0.00552310774365905	PSTPIP1/SELPLG/SPN	3
CC	GO:0042627	chylomicron	3/385	13/18511	0.00218623014853171	0.00807447668191044	0.00552310774365905	APOC1/APOBR/APOE	3
CC	GO:0030670	phagocytic vesicle membrane	6/385	72/18511	0.00383327731324927	0.0139712870496059	0.00955664704134166	RAC2/TLR2/CYBB/HLA-E/CORO1A/SLC11A1	6
CC	GO:0005766	primary lysosome	9/385	155/18511	0.0052091884227376	0.0184992973474143	0.0126538990026015	LYZ/NFAM1/PSAP/ADA2/ARHGAP45/MNDA/C3AR1/MAN2B1/FPR1	9
CC	GO:0042582	azurophil granule	9/385	155/18511	0.0052091884227376	0.0184992973474143	0.0126538990026015	LYZ/NFAM1/PSAP/ADA2/ARHGAP45/MNDA/C3AR1/MAN2B1/FPR1	9
CC	GO:0030133	transport vesicle	15/385	354/18511	0.00752528758101094	0.0263861349359497	0.0180486577559223	SEPT6/STX11/CD74/HLA-DRB1/HLA-DQB1/HLA-DPA1/HCK/HLA-DQB2/HLA-DRA/HLA-E/HLA-DQA1/HLA-DPB1/HLA-DRB5/RAB27A/HLA-DQA2	15
CC	GO:0031233	intrinsic component of external side of plasma membrane	3/385	20/18511	0.00782431740643385	0.0264309258729534	0.0180792956759704	FLT3LG/CD14/FOLR2	3
CC	GO:0034361	very-low-density lipoprotein particle	3/385	20/18511	0.00782431740643385	0.0264309258729534	0.0180792956759704	APOC1/APOBR/APOE	3
CC	GO:0034385	triglyceride-rich plasma lipoprotein particle	3/385	20/18511	0.00782431740643385	0.0264309258729534	0.0180792956759704	APOC1/APOBR/APOE	3
CC	GO:0032587	ruffle membrane	6/385	88/18511	0.0100947762099098	0.0336897953029518	0.0230445113225587	FGD2/ARHGAP45/FGR/AIF1/LCP1/PLEKHO1	6
CC	GO:0031256	leading edge membrane	8/385	149/18511	0.0128311945012722	0.0423123913910998	0.0289425439878319	FGD2/DOCK8/ARHGAP45/FGR/AIF1/LCP1/MYO1G/PLEKHO1	8
CC	GO:0044853	plasma membrane raft	6/385	96/18511	0.0150580895159367	0.0490716564225231	0.033566019973605	ITGAM/LCP2/CD8A/SELPLG/HCK/ITGB2	6
MF	GO:0004896	cytokine receptor activity	18/365	91/17354	4.99202119745304e-13	2.27636166603859e-10	1.77610859446224e-10	IL10RA/EBI3/CD74/CXCR3/CXCR6/IL2RB/CCRL2/CCR1/IL7R/CD4/CCR7/IL12RB1/CCR5/CMKLR1/IL2RA/IL2RG/CXCR4/IL15RA	18
MF	GO:0032395	MHC class II receptor activity	7/365	10/17354	1.95472983351013e-10	3.03935335645456e-08	2.37142528735374e-08	HLA-DQB1/HLA-DPA1/HLA-DQB2/HLA-DRA/HLA-DQA1/HLA-DOA/HLA-DQA2	7
MF	GO:0008009	chemokine activity	12/365	48/17354	2.2070649839553e-10	3.03935335645456e-08	2.37142528735374e-08	CXCL9/CCL4L1/CCL3L1/CCL3L3/CXCL11/CXCL10/CCL13/CCL3/XCL2/CCL5/CCL4/CCL18	12
MF	GO:0042379	chemokine receptor binding	13/365	60/17354	2.69732108371612e-10	3.03935335645456e-08	2.37142528735374e-08	CXCL9/CCL4L1/CCL3L1/CCL3L3/CCRL2/CXCL11/CXCL10/CCL13/CCL3/XCL2/CCL5/CCL4/CCL18	13
MF	GO:0019955	cytokine binding	16/365	101/17354	3.33262429435807e-10	3.03935335645456e-08	2.37142528735374e-08	IL10RA/IL18BP/CD74/GBP1/CXCR3/CSF1R/CXCR6/IL2RB/CCR1/CD4/CCR7/IL12RB1/CCR5/IL2RA/IL2RG/CXCR4	16
MF	GO:0048020	CCR chemokine receptor binding	10/365	39/17354	5.53521547232648e-09	4.20676375896812e-07	3.28228566604623e-07	CCL4L1/CCL3L1/CCL3L3/CCRL2/CCL13/CCL3/XCL2/CCL5/CCL4/CCL18	10
MF	GO:0042287	MHC protein binding	9/365	32/17354	1.33578757091116e-08	8.70170189050701e-07	6.78941652583419e-07	PILRA/LILRB1/CD74/LAG3/LILRB2/CD8A/HLA-E/CD4/MARCH1	9
MF	GO:0001637	G-protein coupled chemoattractant receptor activity	8/365	26/17354	3.98062229814848e-08	1.81516376795571e-06	1.41626351239388e-06	CXCR3/CXCR6/CCRL2/CCR1/CCR7/CCR5/CMKLR1/CXCR4	8
MF	GO:0004950	chemokine receptor activity	8/365	26/17354	3.98062229814848e-08	1.81516376795571e-06	1.41626351239388e-06	CXCR3/CXCR6/CCRL2/CCR1/CCR7/CCR5/CMKLR1/CXCR4	8
MF	GO:0042605	peptide antigen binding	8/365	26/17354	3.98062229814848e-08	1.81516376795571e-06	1.41626351239388e-06	HLA-DRB1/HLA-DQB1/HLA-DPA1/HLA-DRA/HLA-E/HLA-DQA1/HLA-DPB1/HLA-DRB5	8
MF	GO:0023026	MHC class II protein complex binding	6/365	16/17354	5.56816327775619e-07	2.30825677696075e-05	1.8009944381642e-05	CD74/HLA-DRB1/HLA-DMA/HLA-DRA/HLA-DMB/HLA-DOA	6
MF	GO:0030695	GTPase regulator activity	22/365	313/17354	8.56434387837251e-07	3.25445067378156e-05	2.53925283411396e-05	WAS/ACAP1/ADAP2/SMAP2/DOCK2/RGS1/RGS19/PREX1/ARHGAP45/ARHGAP25/AGAP2/ARHGEF6/TAGAP/GMIP/TBC1D10C/GPSM3/ARHGAP9/RASGRP1/ARHGDIB/RASAL3/NCKAP1L/ARHGAP30	22
MF	GO:0005125	cytokine activity	18/365	220/17354	9.98696832511426e-07	3.3170019556206e-05	2.58805785087664e-05	CXCL9/FLT3LG/CCL4L1/EBI3/CCL3L1/CCL3L3/CXCL11/CSF1/CXCL10/CCL13/IL16/CCL3/XCL2/CCL5/IL15/CCL4/TNFSF13B/CCL18	18
MF	GO:0004715	non-membrane spanning protein tyrosine kinase activity	9/365	51/17354	1.01837779339229e-06	3.3170019556206e-05	2.58805785087664e-05	SLA/ZAP70/FGR/HCK/BTK/PTK2B/LCK/JAK3/SLA2	9
MF	GO:0023023	MHC protein complex binding	6/365	20/17354	2.5095837120568e-06	7.49957229033912e-05	5.85146683779922e-05	CD74/HLA-DRB1/HLA-DMA/HLA-DRA/HLA-DMB/HLA-DOA	6
MF	GO:0005096	GTPase activator activity	20/365	284/17354	2.6314288738032e-06	7.49957229033912e-05	5.85146683779922e-05	ACAP1/ADAP2/SMAP2/DOCK2/RGS1/RGS19/PREX1/ARHGAP45/ARHGAP25/AGAP2/ARHGEF6/TAGAP/GMIP/TBC1D10C/ARHGAP9/RASGRP1/ARHGDIB/RASAL3/NCKAP1L/ARHGAP30	20
MF	GO:0005126	cytokine receptor binding	19/365	268/17354	4.25042225495738e-06	0.000114011326368269	8.89562057074672e-05	CXCL9/CCL4L1/EBI3/CD300LF/CCL3L1/CCL3L3/CCRL2/CXCL11/CSF1/CXCL10/CCL13/CCL3/IL12RB1/XCL2/CCL5/IL15/CCL4/TNFSF13B/CCL18	19
MF	GO:0060589	nucleoside-triphosphatase regulator activity	22/365	350/17354	5.3445464555742e-06	0.000135395176874546	0.000105640742806087	WAS/ACAP1/ADAP2/SMAP2/DOCK2/RGS1/RGS19/PREX1/ARHGAP45/ARHGAP25/AGAP2/ARHGEF6/TAGAP/GMIP/TBC1D10C/GPSM3/ARHGAP9/RASGRP1/ARHGDIB/RASAL3/NCKAP1L/ARHGAP30	22
MF	GO:0001784	phosphotyrosine residue binding	7/365	35/17354	6.95763693386003e-06	0.000166983286412641	0.000130287051725468	FGR/PTPN6/VAV1/HCK/SAMSN1/LCK/PLCG2	7
MF	GO:0019956	chemokine binding	6/365	24/17354	8.11564862567635e-06	0.000185036788665421	0.000144373117656769	CXCR3/CXCR6/CCR1/CCR7/CCR5/CXCR4	6
MF	GO:0015026	coreceptor activity	7/365	40/17354	1.76224019671088e-05	0.000382657871285792	0.000298565005758536	CD8A/CXCR6/CD4/CCR5/LY96/CD86/CXCR4	7
MF	GO:0001618	virus receptor activity	9/365	73/17354	2.16348454361826e-05	0.000428934326908665	0.000334671750912116	CLEC5A/SELPLG/ITGB7/MRC1/CD4/TNFRSF4/CCR5/CD86/CXCR4	9
MF	GO:0104005	hijacked molecular function	9/365	73/17354	2.16348454361826e-05	0.000428934326908665	0.000334671750912116	CLEC5A/SELPLG/ITGB7/MRC1/CD4/TNFRSF4/CCR5/CD86/CXCR4	9
MF	GO:0045309	protein phosphorylated amino acid binding	7/365	44/17354	3.36973858836407e-05	0.000640250331789173	0.000499548966169761	FGR/PTPN6/VAV1/HCK/SAMSN1/LCK/PLCG2	7
MF	GO:0042288	MHC class I protein binding	5/365	19/17354	3.65205359960883e-05	0.000666134576568651	0.000519744891228541	PILRA/LILRB1/LILRB2/CD8A/HLA-E	5
MF	GO:0042169	SH2 domain binding	6/365	32/17354	4.74012629185248e-05	0.00083134522657105	0.000648648860990339	SIT1/LILRB1/PTPN6/LAT2/PAG1/LCK	6
MF	GO:0005085	guanyl-nucleotide exchange factor activity	19/365	320/17354	5.09987414473802e-05	0.000858996956470815	0.000670223848769934	DOCK10/FGD2/DOCK2/DOCK8/PREX1/NCF4/ARHGEF6/TAGAP/VAV1/DENND2D/IL2RB/DENND1C/FGD3/RASGRP1/ELMO1/JAK3/IL2RA/IL2RG/CYTH4	19
MF	GO:0033218	amide binding	18/365	294/17354	5.40402506968127e-05	0.000858996956470815	0.000670223848769934	TLR2/CD74/PSAP/HLA-DRB1/LILRB2/CD300LF/HLA-DQB1/MSR1/HLA-DPA1/CD14/ITGB2/HLA-DRA/HLA-E/HLA-DQA1/APOE/HLA-DPB1/FOLR2/HLA-DRB5	18
MF	GO:0004875	complement receptor activity	4/365	11/17354	5.65129576625536e-05	0.000858996956470815	0.000670223848769934	FPR3/C3AR1/FPR1/C5AR1	4
MF	GO:0019864	IgG binding	4/365	11/17354	5.65129576625536e-05	0.000858996956470815	0.000670223848769934	FCGR3A/FCGR2A/FCGR2C/FCER1G	4
MF	GO:0008528	G-protein coupled peptide receptor activity	11/365	130/17354	9.54709582684528e-05	0.00140434699904563	0.0010957278062729	FPR3/GPR84/CXCR3/CXCR6/CCRL2/CCR1/CCR7/FPR1/CCR5/CMKLR1/CXCR4	11
MF	GO:0019865	immunoglobulin binding	5/365	23/17354	9.86106028836491e-05	0.001405201091092	0.00109639420311426	FCGR3A/FCGR2A/FCGR2C/CD4/FCER1G	5
MF	GO:0001653	peptide receptor activity	11/365	131/17354	0.00010229668245611	0.00141355415757533	0.00110291160032425	FPR3/GPR84/CXCR3/CXCR6/CCRL2/CCR1/CCR7/FPR1/CCR5/CMKLR1/CXCR4	11
MF	GO:0003779	actin binding	21/365	403/17354	0.000134480326386193	0.00180361849506189	0.00140725542781837	WAS/COTL1/WIPF1/GBP1/MYO7A/GCSAM/GMFG/MYO1F/AIF1/FMNL1/LCP1/PARVG/EVL/MYO1G/CORO1A/LSP1/CCR5/MICAL1/RCSD1/CORO7/CXCR4	21
MF	GO:0004435	phosphatidylinositol phospholipase C activity	5/365	27/17354	0.000220782782991007	0.00287648425839712	0.00224434829025445	CCR1/CCL5/CCR5/PLCB2/PLCG2	5
MF	GO:0001530	lipopolysaccharide binding	5/365	28/17354	0.000264179737386625	0.00334627667356391	0.00261089915896723	TLR2/CD14/TLR4/CD6/TREM2	5
MF	GO:0008329	signaling pattern recognition receptor activity	4/365	17/17354	0.000368767083440621	0.00421882938760001	0.00329169975302124	TLR2/CD14/TLR4/LY96	4
MF	GO:0038187	pattern recognition receptor activity	4/365	17/17354	0.000368767083440621	0.00421882938760001	0.00329169975302124	TLR2/CD14/TLR4/LY96	4
MF	GO:0046625	sphingolipid binding	4/365	17/17354	0.000368767083440621	0.00421882938760001	0.00329169975302124	PSAP/CD300LF/SELL/CERKL	4
MF	GO:0004629	phospholipase C activity	5/365	30/17354	0.000370072753298246	0.00421882938760001	0.00329169975302124	CCR1/CCL5/CCR5/PLCB2/PLCG2	5
MF	GO:0005543	phospholipid binding	19/365	375/17354	0.000394829325613353	0.00439127249950461	0.00342624677939187	ADAP2/FGD2/BIN2/PSAP/PREX1/APOC1/CD300LF/NCF4/NCF1C/ARHGAP9/BTK/RASGRP1/MYO1G/CD300A/APOE/PLA2G7/SNX10/SNX20/TREM2	19
MF	GO:0042277	peptide binding	15/365	260/17354	0.000422078535325603	0.00458256695496369	0.00357550237944997	TLR2/CD74/HLA-DRB1/LILRB2/HLA-DQB1/MSR1/HLA-DPA1/CD14/ITGB2/HLA-DRA/HLA-E/HLA-DQA1/APOE/HLA-DPB1/HLA-DRB5	15
MF	GO:0001664	G-protein coupled receptor binding	15/365	262/17354	0.000457409928256243	0.00485067272755457	0.00378468924726096	CXCL9/CCL4L1/PSAP/ADA2/CCL3L1/CCL3L3/CCRL2/CXCL11/CXCL10/CCL13/CCL3/XCL2/CCL5/CCL4/CCL18	15
MF	GO:0038024	cargo receptor activity	7/365	68/17354	0.00055363519901301	0.00573767388068029	0.00447676309249755	STAB1/CD163/MSR1/APOBR/FOLR2/CD5/CD6	7
MF	GO:0030545	receptor regulator activity	22/365	485/17354	0.000640046087779549	0.0064858003561661	0.00506048134899386	IL18BP/TYMP/CXCL9/FLT3LG/CCL4L1/EBI3/ADA2/CCL3L1/CCL3L3/GMFG/CXCL11/CSF1/CXCL10/CCL13/IL16/CCL3/XCL2/CCL5/IL15/CCL4/TNFSF13B/CCL18	22
MF	GO:0016814	hydrolase activity, acting on carbon-nitrogen (but not peptide) bonds, in cyclic amidines	5/365	34/17354	0.000674502738018571	0.0066863749681841	0.00521697769909101	APOBEC3C/ADA2/APOBEC3D/APOBEC3G/APOBEC3H	5
MF	GO:0048018	receptor ligand activity	21/365	456/17354	0.000697208817295761	0.00676440895078441	0.00527786293943936	TYMP/CXCL9/FLT3LG/CCL4L1/EBI3/ADA2/CCL3L1/CCL3L3/GMFG/CXCL11/CSF1/CXCL10/CCL13/IL16/CCL3/XCL2/CCL5/IL15/CCL4/TNFSF13B/CCL18	21
MF	GO:0003823	antigen binding	12/365	193/17354	0.00081606487427298	0.00775261630559331	0.00604890191895323	LAG3/HLA-DRB1/HLA-DQB1/HLA-DPA1/HLA-DRA/HLA-E/HLA-DQA1/IL7R/CD40/HLA-DPB1/LILRB4/HLA-DRB5	12
MF	GO:0005522	profilin binding	3/365	10/17354	0.000992112358484513	0.00923271909120282	0.00720373742573073	WIPF1/FMNL1/EVL	3
MF	GO:0051219	phosphoprotein binding	7/365	77/17354	0.00116906759371015	0.0106618964546365	0.00831883887734799	FGR/PTPN6/VAV1/HCK/SAMSN1/LCK/PLCG2	7
MF	GO:0017124	SH3 domain binding	9/365	125/17354	0.00131136402391739	0.0117251371550261	0.00914842187996035	WAS/WIPF1/PTPN6/INPP5D/CD3E/EVL/ELMO1/MICAL1/SH2D2A	9
MF	GO:0005031	tumor necrosis factor-activated receptor activity	4/365	24/17354	0.00146579818634806	0.0126113957165041	0.00983991632543486	TNFRSF1B/CD27/TNFRSF4/CD40	4
MF	GO:0005035	death receptor activity	4/365	24/17354	0.00146579818634806	0.0126113957165041	0.00983991632543486	TNFRSF1B/CD27/TNFRSF4/CD40	4
MF	GO:0030246	carbohydrate binding	14/365	267/17354	0.00162777469281849	0.0137456529615783	0.0107249092821179	FBXO6/CLEC5A/KLRB1/CD69/CLEC2D/SIGLEC1/CD72/MAN2B1/CLEC4A/MRC1/SIGLEC10/SELL/SLC2A5/HK3	14
MF	GO:0016493	C-C chemokine receptor activity	3/365	12/17354	0.00176282785213957	0.0146154454650117	0.0114035562492474	CCR1/CCR7/CCR5	3
MF	GO:0048365	Rac GTPase binding	6/365	64/17354	0.00223084541660772	0.0180232982162718	0.0140624995316248	WAS/DOCK2/PREX1/VAV1/FMNL1/ARHGDIB	6
MF	GO:0005525	GTP binding	17/365	370/17354	0.00225291227703397	0.0180232982162718	0.0140624995316248	GBP5/RAC2/SEPT6/GBP2/SEPT1/GIMAP7/GIMAP8/GBP4/GBP1/AGAP2/RAB33A/GIMAP2/GIMAP6/GIMAP1/RAB27A/RHOG/GIMAP4	17
MF	GO:0005088	Ras guanyl-nucleotide exchange factor activity	13/365	248/17354	0.00236460515168595	0.0185906887787723	0.0145052003860227	FGD2/DOCK2/PREX1/ARHGEF6/VAV1/DENND2D/IL2RB/DENND1C/FGD3/RASGRP1/JAK3/IL2RA/IL2RG	13
MF	GO:0032550	purine ribonucleoside binding	17/365	374/17354	0.0025180848009811	0.0194618079533454	0.0151848824751402	GBP5/RAC2/SEPT6/GBP2/SEPT1/GIMAP7/GIMAP8/GBP4/GBP1/AGAP2/RAB33A/GIMAP2/GIMAP6/GIMAP1/RAB27A/RHOG/GIMAP4	17
MF	GO:0001883	purine nucleoside binding	17/365	377/17354	0.0027336429285979	0.0207756862573441	0.0162100229801069	GBP5/RAC2/SEPT6/GBP2/SEPT1/GIMAP7/GIMAP8/GBP4/GBP1/AGAP2/RAB33A/GIMAP2/GIMAP6/GIMAP1/RAB27A/RHOG/GIMAP4	17
MF	GO:0032549	ribonucleoside binding	17/365	378/17354	0.00280882519286156	0.0209971194745061	0.0163827940498224	GBP5/RAC2/SEPT6/GBP2/SEPT1/GIMAP7/GIMAP8/GBP4/GBP1/AGAP2/RAB33A/GIMAP2/GIMAP6/GIMAP1/RAB27A/RHOG/GIMAP4	17
MF	GO:0043548	phosphatidylinositol 3-kinase binding	4/365	29/17354	0.00301642021453194	0.0221852841584929	0.0173098477506247	NLRC3/HCST/LCK/CORO1A	4
MF	GO:0001882	nucleoside binding	17/365	385/17354	0.0033847733448807	0.0244993118296127	0.0191153448716738	GBP5/RAC2/SEPT6/GBP2/SEPT1/GIMAP7/GIMAP8/GBP4/GBP1/AGAP2/RAB33A/GIMAP2/GIMAP6/GIMAP1/RAB27A/RHOG/GIMAP4	17
MF	GO:0030676	Rac guanyl-nucleotide exchange factor activity	3/365	15/17354	0.00347907851051353	0.0247884343874089	0.0193409298775259	DOCK2/PREX1/VAV1	3
MF	GO:0032561	guanyl ribonucleotide binding	17/365	389/17354	0.00375563834748022	0.0263472474838613	0.0205571783230496	GBP5/RAC2/SEPT6/GBP2/SEPT1/GIMAP7/GIMAP8/GBP4/GBP1/AGAP2/RAB33A/GIMAP2/GIMAP6/GIMAP1/RAB27A/RHOG/GIMAP4	17
MF	GO:0019001	guanyl nucleotide binding	17/365	390/17354	0.00385341854836077	0.026575638254107	0.0207353779544972	GBP5/RAC2/SEPT6/GBP2/SEPT1/GIMAP7/GIMAP8/GBP4/GBP1/AGAP2/RAB33A/GIMAP2/GIMAP6/GIMAP1/RAB27A/RHOG/GIMAP4	17
MF	GO:0005044	scavenger receptor activity	5/365	50/17354	0.00390475386628327	0.026575638254107	0.0207353779544972	STAB1/CD163/MSR1/CD5/CD6	5
MF	GO:0045236	CXCR chemokine receptor binding	3/365	16/17354	0.00421577370713183	0.0282704825066487	0.0220577633592966	CXCL9/CXCL11/CXCL10	3
MF	GO:0016298	lipase activity	8/365	123/17354	0.00448952122622952	0.0296698794081255	0.0231496289010767	CCR1/LIPA/PLA2G7/CCL5/CCR5/PLCB2/AOAH/PLCG2	8
MF	GO:0004713	protein tyrosine kinase activity	10/365	179/17354	0.00468597180436835	0.0305257591827424	0.0238174205996467	SLA/ZAP70/FGR/CSF1R/HCK/BTK/PTK2B/LCK/JAK3/SLA2	10
MF	GO:0005089	Rho guanyl-nucleotide exchange factor activity	6/365	77/17354	0.00562158455905178	0.0361048247736283	0.0281704311483988	FGD2/DOCK2/PREX1/ARHGEF6/VAV1/FGD3	6
MF	GO:0001540	amyloid-beta binding	5/365	56/17354	0.00635607318485471	0.0402551301707465	0.0314086657380248	CD74/LILRB2/MSR1/ITGB2/APOE	5
MF	GO:0017048	Rho GTPase binding	9/365	161/17354	0.00710871890265348	0.0444051482138354	0.0346466761225216	WAS/FGD2/DOCK2/PREX1/ARHGEF6/VAV1/FMNL1/FGD3/ARHGDIB	9
MF	GO:0005547	phosphatidylinositol-3,4,5-trisphosphate binding	4/365	37/17354	0.0073535441940274	0.0453137317902229	0.0353555894392782	ADAP2/ARHGAP9/BTK/MYO1G	4
